# Supplementary material for: Major Structural Differences and Novel Potential Virulence Mechanisms from the Genomes of Multiple Campylobacter Species
Source: PLoS Biol. 2005 Jan 4;3(1):e15. doi: 10.1371/journal.pbio.0030015 (PMC539331; doi:10.1371/journal.pbio.0030015)
Supplement: Table S1 — (19 KB XLS). [file pbio.0030015.st001.xls]

## Sheet: Sheet1
Table S1: Comparison of Campylobacter species plasmids
Organism			C. coli		C. lari			C. upsaliensis			C. jejunia
			RM2228		RM2100			RM3195			81-176
Name			pCC178		pCL46		pCU110		pCU3		pVir
Size (nucleotides)			178271		46199		110280		3134		37486
G+C content			0.2862		0.2678		0.3023		0.2656		0.26
Number of ORFs (less pseudogenes)			201		45		147		5		54
ORFs on plus strand (percent)			105 (57)		28 (62)		115 (78)		0 (0)		52 (96)
ORFs on minus strand (percent)			96 (47)		17 (38)		32 (22)		5 (100)		2 (4)
Hypothetical			98		16		71		3		44
			0.487562		0.355556		0.482993		0.6		0.814815								25		81.4815
Conserved Hypothetical			50		2		18		1		*
			0.248756		0.0444444		0.122449		0.2
Assigned function			49		26		53		1		10
			0.243781		0.577778		0.360544		0.2		0.185185
Unknown function			6		1		5		0		*
			0.0298507		0.0222222		0.0340136		0
Pseudogenes			2		0		0		0		*
			0.00995025		0		0		0
a Bacon et al Infection and Immunity 70(11): 6242-6250
