# Supplementary material for: Major Structural Differences and Novel Potential Virulence Mechanisms from the Genomes of Multiple Campylobacter Species
Source: PLoS Biol. 2005 Jan 4;3(1):e15. doi: 10.1371/journal.pbio.0030015 (PMC539331; doi:10.1371/journal.pbio.0030015)
Supplement: Table S2 — (22 KB XLS). [file pbio.0030015.st002.xls]

## Sheet: A
Table S2. Antibiotic susceptibility profiles
Antibiotic	Sym.	Conc.	11168	1221	2228	2100	3195	Antibiotic	Sym.	Conc.	11168	1221	2228	2100	3195
Amdinocillin	AMD	10	23	15	15	29	30	Imipenem	IPM	10	42	38	44	35	48
Amikacin	AN	30	28	27	12	21	26	Kanamycin	K	30	21	20		15	20
Amoxicillin/Clavulanic	AmC	30	28	27	34	24	?	Lomefloxacin	LOM	10	28	30	30		26
Ampicillin	AM	10	18	13	28	9	40	Loracarbef	LOR	30	27	20	22	23	30
Ampicillin/Sulbactam	SAM	20	23	16	30	24	40	Meropenem	MEM	10	52	40	38	40	62
Azithromycin	AZM	15	34	37		37	?	Mezlocillin	MZ	75			21	14	26
Aztreonam	ATM	30					32	Minocycline	MI	30	23	20		21	36
Bacitracin	B	10					16	Moxalactam	MOX	30				23	74
Carbenicillin	CB	100	23	18	28	11	40	Nafcillin	NF	1
Cefaclor	CEC	30	26	17	20	24	48	Nalidixic acid	NA	30	24	26	25
Cefamandole	MA	30					54	Neomycin	N	30	18	19		15	26
Cefazolin	CZ	30					60	Netilmicin	NET	30	24	25	29	21	34
Cefepime	FEP	30	31	28	40	28	48	Nitrofurantoin	F/M	300	43	38	39	40	42
Cefixime	CFM	5					50	Nitrofurazone	Fc	100	34	42	41	34	32
Cefmetazole	CMZ	30				11	40	Norfloxacin	NOR	10	25	19	26		26
Cefonicid	CID	30					30	Novobiocin	NB	30	19	20	18
Cefoperazone	CFP	75				11	34	Ofloxacin	OFX	5	26	28	29		32
Cefotaxime	CTX	30	22	12	27	20	?	Oxacillin	OX	1
Cefotetan	CTT	30				12	50	Oxolinic acid	OA	2	20	18	16		10
Cefoxitin	FOX	30				14	34	Oxytetracycline	T	30	20	13		14
Cefpodoxime	CPD	10					30	Penicillin	P	10			14		30
Cefprozil	CPR	30					40	Piperacillin	PIP	100	16	12	27		28
Ceftazidime	CAZ	30	18			14	30	Piperacillin/Tazobactam	TZP	110	17	13	24	20	30
Ceftibuten	CTB	30	14			14	40	Polymyxin B	PB	300	13	16	18	16	30
Ceftizoxime	ZOX	30	24	11	22	20	50	Rifampin	RA	5				12
Ceftriaxone	CRO	30	14		18		50	Sparfloxacin	SPX	5	39	40	33	9	46
Cefuroxime	CXM	30					50	Spectinomycin	SPT	100	34	35	40	30	50
Cephalothin	CF	30					38	Streptomycin	S	300	36	43	43	38	44
Chloramphenicol	C	30	37	30	35	28	24	Sulfamethoxazole/Tm	SXT	1.25/24
Cinoxacin	CIN	100	34	36	29		40	Sulfisoxazole	G	0.25	30			22	18*
Ciprofloxacin	CIP	5	26	27	30	12	20	Tetracycline	Te	30	20	17		20	12
Clindamycin	CC	2	20	22		25	20	Ticarcillin	TIC	75	23	18	32	12	74
Cloxacillin	CX	1						Ticarcillin/Clavulanic	TIM	85	34	24	32	25	34
Enrofloxacin	ENO	5	30	32	36	13	40	Tilmicosin	TIL	15	25	20		18	20
Enoxacin	ENX	10	27	24	26		26	Tobramycin	NN	10	15	15	14	12	16
Erythromycin	E	15	30	25		28	36	Trimethoprim	TMP	5
Furazolidone	FX	100	40	40	38	36	56	Triple Sulfa	SSS	1	25			25
Gentamicin	GM	10	21	23	23	18	22	Vancomycin	Va	30
Mode of action			C.j.	C.j.	C.c.	C.l.	C.u.				C.j.	C.j.	C.c.	C.l.	C.u.
Peptidoglycan/Membrane				#s = Zone diameter (mm)
Translation				Disc diameter = 7 mm
Transcription				Numbers inside boxes indicate the size of the zone in mm
DNA replication/synthesis
Multiple action
Degree of resistance
Resistant
Intermediate resistance
Susceptible
