# Supplementary material for: Major Structural Differences and Novel Potential Virulence Mechanisms from the Genomes of Multiple Campylobacter Species
Source: PLoS Biol. 2005 Jan 4;3(1):e15. doi: 10.1371/journal.pbio.0030015 (PMC539331; doi:10.1371/journal.pbio.0030015)
Supplement: Table S5 — (238 KB XLS). [file pbio.0030015.st005.xls]

## Sheet: A_anno.txt
Table S5. Strain-specific ORFs with annotations
C. jejuni RM1221:
CJE0031	type II restriction-modification enzyme
CJE0032	membrane protein, putative
CJE0045	hypothetical protein
CJE0050	hypothetical protein
CJE0052	hypothetical protein
CJE0053	hypothetical protein
CJE0140	methyl-accepting chemotaxis protein
CJE0169	hypothetical protein
CJE0202	hypothetical protein
CJE0203	hypothetical protein
CJE0204	hypothetical protein
CJE0205	hypothetical protein
CJE0206	hypothetical protein
CJE0207	hypothetical protein
CJE0208	conserved domain protein
CJE0209	hypothetical protein
CJE0210	hypothetical protein
CJE0211	pathogenicity domain protein
CJE0212	pathogenicity protein, homolog
CJE0213	hypothetical protein
CJE0214	hypothetical protein
CJE0216	hypothetical protein
CJE0217	conserved hypothetical protein
CJE0218	hypothetical protein
CJE0219	hypothetical protein
CJE0220	DNA adenine methylase (dam) [2.1.1.72]
CJE0221	phage virion morphogenesis protein, putative
CJE0222	tail tape measure protein, TP901 family
CJE0223	hypothetical protein
CJE0224	hypothetical protein
CJE0225	conserved domain protein
CJE0226	phage major tail tube protein, putative
CJE0227	major tail sheath protein
CJE0228	hypothetical protein
CJE0230	hypothetical protein
CJE0231	tail fiber protein H, putative
CJE0232	phage tail protein, putative
CJE0233	baseplate assembly protein J, putative
CJE0234	baseplate assembly protein W, putative
CJE0235	hypothetical protein
CJE0236	baseplate assembly protein V, putative
CJE0237	conserved hypothetical protein
CJE0238	hypothetical protein
CJE0239	lipoprotein, putative
CJE0240	hypothetical protein
CJE0241	conserved hypothetical protein
CJE0242	hypothetical protein
CJE0243	hypothetical protein
CJE0244	Mu-like prophage I protein, putative
CJE0245	hypothetical protein
CJE0246	conserved hypothetical protein
CJE0247	conserved domain protein
CJE0248	hypothetical protein
CJE0249	phage uncharacterized protein
CJE0250	hypothetical protein
CJE0251	prophage MuSo1, F protein, putative
CJE0252	phage tail protein, putative
CJE0253	tail protein X, putative
CJE0254	tail protein D, putative
CJE0255	DNA-binding protein, putative
CJE0256	extracellular deoxyribonuclease (dns) [3.1.21.1]
CJE0257	conserved domain protein
CJE0258	conserved domain protein
CJE0259	hypothetical protein
CJE0260	hypothetical protein
CJE0261	hypothetical protein
CJE0262	conserved hypothetical protein TIGR01671
CJE0263	hypothetical protein
CJE0264	hypothetical protein
CJE0265	host-nuclease inhibitor protein Gam, putative
CJE0266	conserved hypothetical protein
CJE0267	hypothetical protein
CJE0268	conserved domain protein
CJE0269	bacteriophage DNA transposition protein B, putative
CJE0270	bacteriophage DNA transposition protein A, putative
CJE0271	hypothetical protein
CJE0272	transcriptional regulator, putative
CJE0273	hypothetical protein
CJE0296	conserved domain protein
CJE0310	D12 class N6 adenine-specific DNA methyltransferase, putative
CJE0392	hypothetical protein
CJE0393	hypothetical protein
CJE0408	hypothetical protein
CJE0465	hypothetical protein
CJE0473	hypothetical protein
CJE0474	lipoprotein, putative
CJE0479	hypothetical protein
CJE0487	hypothetical protein
CJE0492	hypothetical protein
CJE0531	hypothetical protein
CJE0544	site-specific recombinase, phage integrase family
CJE0545	DNA binding domain, excisionase family
CJE0546	pentapeptide repeat family protein
CJE0547	hypothetical protein
CJE0548	phage anti-repressor protein, putative
CJE0549	hypothetical protein
CJE0550	site-specific DNA-methyltransferase, putative
CJE0551	conserved domain protein
CJE0552	hypothetical protein
CJE0553	hypothetical protein
CJE0554	hypothetical protein
CJE0555	hypothetical protein
CJE0556	conserved domain protein
CJE0557	conserved domain protein
CJE0558	hypothetical protein
CJE0559	hypothetical protein
CJE0560	hypothetical protein
CJE0561	hypothetical protein
CJE0562	conserved domain protein
CJE0563	hypothetical protein
CJE0564	hypothetical protein
CJE0565	hypothetical protein
CJE0566	DNA/RNA non-specific endonuclease
CJE0567	hypothetical protein
CJE0568	conserved hypothetical protein
CJE0569	phage repressor protein, putative
CJE0570	hypothetical protein
CJE0571	hypothetical protein
CJE0572	lipoprotein, putative
CJE0573	hypothetical protein
CJE0574	hypothetical protein
CJE0575	hypothetical protein
CJE0576	conserved domain protein
CJE0577	terminase B protein, putative
CJE0578	conserved domain protein
CJE0579	hypothetical protein
CJE0580	hypothetical protein
CJE0581	hypothetical protein
CJE0582	hypothetical protein
CJE0583	hypothetical protein
CJE0584	hypothetical protein
CJE0585	hypothetical protein
CJE0586	hypothetical protein
CJE0587	hypothetical protein
CJE0588	hypothetical protein
CJE0589	hypothetical protein
CJE0590	hypothetical protein
CJE0591	hypothetical protein
CJE0592	hypothetical protein
CJE0593	conserved domain protein
CJE0594	conserved hypothetical protein
CJE0596	hypothetical protein
CJE0597	hypothetical protein
CJE0599	hypothetical protein
CJE0600	hypothetical protein
CJE0601	hypothetical protein
CJE0670	GTP-binding protein
CJE0721	hypothetical protein
CJE0731	type III restriction/modification enzyme, methylase subunit
CJE0759	hypothetical protein
CJE0762	hypothetical protein
CJE0773	hypothetical protein
CJE0776	potassium-transporting ATPase, C subunit, putative
CJE0799	hypothetical protein
CJE0837	haemagglutination domain protein
CJE0838	hypothetical protein
CJE0839	conserved domain protein
CJE0840	conserved domain protein
CJE0841	conserved domain protein
CJE0842	conserved domain protein
CJE0843	hypothetical protein
CJE0846	hypothetical protein
CJE1029	hypothetical protein
CJE1046	hypothetical protein
CJE1048	hypothetical protein
CJE1049	hypothetical protein
CJE1050	hypothetical protein
CJE1051	hypothetical protein
CJE1052	hypothetical protein
CJE1054	conserved domain protein
CJE1055	hypothetical protein
CJE1068	membrane protein, putative
CJE1069	conserved domain protein
CJE1092	hypothetical protein
CJE1093	conserved hypothetical protein
CJE1094	site-specific recombinase, phage integrase family
CJE1095	hypothetical protein
CJE1096	conserved domain protein
CJE1097	hypothetical protein
CJE1098	hypothetical protein
CJE1099	hypothetical protein
CJE1100	death-on-curing family protein
CJE1101	hypothetical protein
CJE1102	hypothetical protein
CJE1103	conserved hypothetical protein
CJE1104	hypothetical protein
CJE1105	hypothetical protein
CJE1106	hypothetical protein
CJE1107	TraG protein, homolog
CJE1108	hypothetical protein
CJE1109	hypothetical protein
CJE1110	hypothetical protein
CJE1111	hypothetical protein
CJE1112	hypothetical protein
CJE1113	hypothetical protein
CJE1114	hypothetical protein
CJE1115	conserved domain protein
CJE1116	hypothetical protein
CJE1117	conserved domain protein
CJE1118	hypothetical protein
CJE1119	hypothetical protein
CJE1120	hypothetical protein
CJE1122	conserved domain protein
CJE1123	conserved domain protein
CJE1124	conserved domain protein
CJE1125	hypothetical protein
CJE1126	hypothetical protein
CJE1127	hypothetical protein
CJE1128	hypothetical protein
CJE1129	hypothetical protein
CJE1130	hypothetical protein
CJE1131	hypothetical protein
CJE1132	hypothetical protein
CJE1133	hypothetical protein
CJE1134	hypothetical protein
CJE1135	hypothetical protein
CJE1137	conserved hypothetical protein
CJE1139	hypothetical protein
CJE1141	hypothetical protein
CJE1142	conserved domain protein
CJE1143	hypothetical protein
CJE1144	hypothetical protein
CJE1145	hypothetical protein
CJE1146	hypothetical protein
CJE1147	hypothetical protein
CJE1148	hypothetical protein
CJE1149	hypothetical protein
CJE1150	hypothetical protein
CJE1151	hypothetical protein
CJE1152	hypothetical protein
CJE1153	hypothetical protein
CJE1154	hypothetical protein
CJE1155	hypothetical protein
CJE1278	lipooligosaccharide biosynthesis galactosyltransferase, putative
CJE1281	conserved hypothetical protein
CJE1349	hypothetical protein
CJE1375	hypothetical protein
CJE1376	hypothetical protein
CJE1384	hypothetical protein
CJE1421	site-specific DNA-methyltransferase
CJE1422	emm-like protein
CJE1424	hypothetical protein
CJE1425	hypothetical protein
CJE1426	hypothetical protein
CJE1427	hypothetical protein
CJE1428	hypothetical protein
CJE1429	conserved hypothetical protein
CJE1430	RloG protein, putative
CJE1431	hypothetical protein
CJE1432	hypothetical protein
CJE1433	hypothetical protein
CJE1434	conserved domain protein
CJE1435	DNA-binding protein Roi
CJE1437	hypothetical protein
CJE1438	hypothetical protein
CJE1439	hypothetical protein
CJE1440	signal peptidase I, putative
CJE1442	conserved domain protein
CJE1444	hypothetical protein
CJE1446	hypothetical protein
CJE1447	hypothetical protein
CJE1448	conserved hypothetical protein
CJE1449	hypothetical protein
CJE1451	hypothetical protein
CJE1455	hypothetical protein
CJE1456	hypothetical protein
CJE1462	hypothetical protein
CJE1463	conserved hypothetical protein
CJE1470	toxin-antitoxin protein, putative
CJE1495	conserved domain protein
CJE1500	polysaccharide deacetylase family protein
CJE1503	hypothetical protein
CJE1515	formyltransferase, putative
CJE1527	hypothetical protein
CJE1550	hypothetical protein
CJE1551	hypothetical protein
CJE1552	hypothetical protein
CJE1602	capsular polysaccharide biosynthesis protein, putative
CJE1603	capsular polysaccharide biosynthesis protein, putative
CJE1611	GDP-mannose 4,6-dehydratase (wcbK) [4.2.1.47]
CJE1613	capsular polysaccharide biosynthesis protein, putative
CJE1614	hypothetical protein
CJE1615	capsular polysaccharide biosynthesis glycosyltransferase WcbB, putative
CJE1616	capsular polysaccharide biosynthesis protein, putative
CJE1629	conserved domain protein
CJE1630	hypothetical protein
CJE1672	hypothetical protein
CJE1687	hypothetical protein
CJE1692	conserved hypothetical protein
CJE1698	hypothetical protein
CJE1721	RloC protein, putative
CJE1725	4-carboxymuconolactone decarboxylase, putative
CJE1726	hypothetical protein
CJE1727	conserved hypothetical protein
CJE1733	arsenical-resistance protein, putative
CJE1760	conserved domain protein
CJE1761	metallo-beta-lactamase domain protein
CJE1829	hypothetical protein
CJE1840	hypothetical protein
CJE1877	hypothetical protein
C. jejuni NCTC 11168:
ald'_6967960	aldehyde dehydrogenase N-terminus
flgE2_6969144	flagellar hook subunit protein
glpT'_6967766	glycerol-3-phosphate transporter (possible pseudogene)
kdpB_6968135	potassium-transporting ATPase B chain
kdpD'_6968136	truncated KdpD protein
kfiD_6968870	putative UDP-glucose 6-dehydrogenase
metC'_6968823	putative cystathionine beta-lyase, N-terminus
neuA1_6968577	acylneuraminate cytidylyltransferase
neuB1_6968575	N-acetylneuraminic acid synthetase
neuC1_6968576	putative N-acetylglucosamine-6-phosphate 2-epimerase/N-acetylglucosamine-6-phosphatase
tonB2_6969047	putative tonB transport protein
wlaJ_6968556	putative integral membrane protein
Cj0008_6967513	hypothetical protein Cj0008
Cj0014c_6967519	putative integral membrane protein
Cj0033_6967538	putative integral membrane protein
Cj0170_6967663	hypothetical protein Cj0170
Cj0171_6967664	hypothetical protein Cj0171
Cj0203_6967696	putative transmembrane transport protein
Cj0246c_6967723	putative MCP-domain signal transduction protein
Cj0247c_6967724	hypothetical protein Cj0247c
Cj0344_6967819	hypothetical protein Cj0344
Cj0416_6967890	hypothetical protein Cj0416
Cj0417_6967891	hypothetical protein Cj0417
Cj0423_6967897	putative integral membrane protein
Cj0424_6967898	putative acidic periplasmic protein
Cj0425_6967899	putative periplasmic protein
Cj0455c_6967926	putative membrane protein
Cj0522_6967990	putative membrane protein
Cj0523_6967991	putative membrane protein
Cj0524_6967992	hypothetical protein Cj0524
Cj0566_6968033	hypothetical protein Cj0566
Cj0567_6968034	hypothetical protein Cj0567
Cj0568_6968035	hypothetical protein Cj0568
Cj0569_6968036	hypothetical protein Cj0569
Cj0628_6968095	putative lipoprotein
Cj0629_6968096	possible lipoprotein
Cj0672_6968134	putative periplasmic protein
Cj0736_6968193	hypothetical protein Cj0736
Cj0737_6968194	putative periplasmic protein
Cj0738_6968195	hypothetical protein Cj0738
Cj0739_6968196	hypothetical protein Cj0739
Cj0740_6968197	hypothetical protein Cj0740
Cj0741_6968198	hypothetical protein Cj0741
Cj0747_6968199	hypothetical protein Cj0747
Cj0814_6968260	hypothetical protein Cj0814
Cj0815_6968261	hypothetical protein Cj0815
Cj0816_6968262	hypothetical protein Cj0816
Cj0818_6968264	putative lipoprotein
Cj0864_6968310	putative periplasmic protein
Cj0873c_6968313	hypothetical protein Cj0873c
Cj0874c_6968314	cytochrome C
Cj0876c_6968315	putative periplasmic protein
Cj0877c_6968316	very hypothetical protein Cj0877c
Cj0952c_6968389	putative membrane protein
Cj0967_6968403	putative periplasmic protein
Cj0968_6968404	putative periplasmic protein
Cj0970_6968405	hypothetical protein Cj0970
Cj0971_6968406	hypothetical protein Cj0971
Cj0973_6968408	hypothetical protein Cj0973
Cj0974_6968409	very hypothetical protein Cj0974
Cj0986c_6968421	putative integral membrane protein
Cj0987c_6968422	putative integral membrane protein
Cj0988c_6968423	very hypothetical protein Cj0988c
Cj1055c_6968491	putative integral membrane protein
Cj1140_6968574	hypothetical protein Cj1140
Cj1144c_6968578	hypothetical protein Cj1144c
Cj1145c_6968579	hypothetical protein Cj1145c
Cj1158c_6968591	small hydrophobic protein
Cj1159c_6968592	small hydrophobic protein
Cj1160c_6968593	small hydrophobic protein
Cj1301_6968735	hypothetical protein Cj1301
Cj1305c_6968739	hypothetical protein Cj1305c (617 family)
Cj1306c_6968740	hypothetical protein Cj1306c (617 family)
Cj1321_6968755	putative transferase
Cj1322_6968756	hypothetical protein Cj1322
Cj1323_6968757	hypothetical protein Cj1323
Cj1336_6968770	hypothetical protein Cj1336 (1318 family)
Cj1422c_6968851	possible sugar transferase
Cj1429c_6968858	hypothetical protein Cj1429c
Cj1431c_6968860	hypothetical protein Cj1431c
Cj1432c_6968861	putative sugar transferase
Cj1433c_6968862	hypothetical protein Cj1433c
Cj1435c_6968864	hypothetical protein Cj1435c
Cj1436c_6968865	putative aminotransferase
Cj1437c_6968866	putative aminotransferase
Cj1438c_6968867	putative sugar transferase
Cj1440c_6968869	putative sugar transferase
Cj1442c_6968871	hypothetical protein Cj1442c
Cj1456c_6968884	putative periplasmic protein
Cj1520_6968944	hypotetical protein Cj1520
Cj1523c_6968947	hyopthetical protein Cj1523c
Cj1549c_6968968	putative type I restriction enzyme R protein
Cj1550c_6968969	putative ATP/GTP-binding protein
Cj1551c_6968970	putative type I restriction enzyme S protein
Cj1552c_6968972	hypothetical protein Cj1552c
Cj1553c_6968973	putative type I restriction enzyme M protein
Cj1555c_6968974	hypothetical protein Cj1555c
Cj1556_6968975	hypothetical protein Cj1556
Cj1558_6968976	putative membrane protein
Cj1561_6968978	putative transcriptional regulator
Cj1562_6968979	hypothetical protein Cj1562
Cj1589_6969006	hypothetical protein Cj1589
Cj1668c_6969084	putative periplasmic protein
Cj1677_6969093	putative lipoprotein
Cj1678_6969094	possible lipoprotein
Cj1679_6969095	hypothetical protein Cj1679
Cj1722c_6969137	hypothetical protein Cj1722c
Cj1723c_6969138	putative periplasmic protein
C. lari RM2100:
CLA0001	flagellar hook protein FlgE (flgG)
CLA0002	conserved hypothetical protein
CLA0058	anaerobic ribonucleoside-triphosphate reductase activating protein (nrdG)
CLA0059	anaerobic ribonucleoside-triphosphate reductase, putative [1.17.4.2]
CLA0060	membrane associated lipoprotein precursor (putative)
CLA0074	conserved hypothetical protein
CLA0075	Uncharacterized protein containing a von Willebrand factor type A (vWA) domain, putative
CLA0085	radical SAM domain protein protein
CLA0086	hypothetical protein
CLA0094	YsaH
CLA0104	adenosine deaminase (add) [3.5.4.4]
CLA0110	conserved domain protein
CLA0113	probable periplasmic protein Cj0199c [imported], putative
CLA0117	conserved hypothetical protein
CLA0119	major outer membrane protein
CLA0126	threonine efflux protein, putative
CLA0149	transformation system protein (ctsG)
CLA0151	filamentous haemagglutinin domain protein
CLA0157	iron(III) ABC transporter, ATP-binding protein
CLA0158	similar to mobilization/cell filamentation proteins (fic)
CLA0161	hypothetical protein
CLA0163	hook assembly protein, flagella (flgD), putative
CLA0164	conserved hypothetical protein
CLA0165	conserved hypothetical protein
CLA0168	carbonic anhydrase VCA0274 [imported], putative
CLA0179	probable periplasmic protein Cj0200c [imported]
CLA0181	conserved domain protein
CLA0199	conserved hypothetical protein
CLA0204	GGDEF domain protein
CLA0217	hypothetical protein
CLA0221	hypothetical protein
CLA0223	hypothetical protein
CLA0224	probable helicase Cj0945c [imported]
CLA0225	hypothetical protein
CLA0228	type IIS restriction /modification enzyme
CLA0229	membrane protein, putative
CLA0230	hypothetical protein
CLA0235	transporter, BCCT family (opuD)
CLA0238	hypothetical protein
CLA0264	lipoprotein, putative
CLA0270	probable membrane protein Cj0152c [imported]
CLA0309	C4-dicarboxylate anaerobic carrier, putative
CLA0310	peptidase T (pepT) [3.4.11.14]
CLA0334	conserved hypothetical protein
CLA0341	probable ATP /GTP binding protein Cj0017c [imported], putative
CLA0356	methyl-accepting chemotaxis protein (tlpA)
CLA0362	flagellar protein G (flaG), putative
CLA0363	conserved hypothetical protein
CLA0364	conserved hypothetical protein
CLA0368	conserved hypothetical protein
CLA0369	hypothetical protein
CLA0372	probable acyl carrier protein Cj1308 [imported]-related protein
CLA0373	conserved hypothetical protein
CLA0374	conserved hypothetical protein
CLA0399	NADP-specific glutamate dehydrogenase (gdhA)
CLA0406	hypothetical protein
CLA0421	conserved hypothetical protein
CLA0422	ImpB/MucB/SamB family protein
CLA0448	glycosyl transferase CpsJ (V)
CLA0449	beta-1,3-galactosyltransferase
CLA0450	hypothetical protein
CLA0455	formyltransferase, putative
CLA0456	LmbE-related protein
CLA0463	probable ATPase [imported]
CLA0474	conserved hypothetical protein
CLA0475	probable lipoprotein Cj1649 [imported], putative
CLA0477	Copper/zinc superoxide dismutase (sodC)
CLA0482	sensor histidine kinase, putative
CLA0483	response regulator (drrA)
CLA0484	conserved hypothetical protein
CLA0488	probable periplasmic protein Cj0093 [imported], putative
CLA0496	methyl-accepting chemotaxis protein (tlpA)
CLA0498	methyl-accepting chemotaxis protein, putative
CLA0513	probable periplasmic protein Cj1680c [imported], putative
CLA0522	conserved hypothetical protein
CLA0565	conserved hypothetical protein
CLA0581	probable endonuclease Cj0139 [imported]
CLA0582	membrane associated lipoprotein precursor
CLA0587	proline dipeptidase TC0863 [imported] (pepQ) [3.4.13.9]
CLA0597	lipoprotein, putative
CLA0608	conserved hypothetical protein
CLA0616	universal stress protein family domain protein
CLA0617	conserved hypothetical protein
CLA0618	membrane associated lipoprotein precursor
CLA0619	hypothetical protein
CLA0621	transcriptional regulator, LysR family, putative
CLA0628	conserved hypothetical protein
CLA0634	C4-dicarboxylate anaerobic carrier, putative
CLA0651	Putative glycerol-3-phosphate cytidyltransferase (tagD2) [2.7.7.39]
CLA0652	conserved hypothetical protein
CLA0653	teichoic acid biosynthesis protein
CLA0654	hypothetical protein
CLA0656	capsular polysaccharide biosynthesis protein, putative
CLA0659	conserved hypothetical protein
CLA0667	probable sugar transferase Cj1422c [imported]
CLA0668	probable sugar transferase Cj1422c [imported], putative
CLA0669	conserved hypothetical protein
CLA0670	conserved hypothetical protein
CLA0678	conserved hypothetical protein
CLA0683	conserved hypothetical protein
CLA0686	conserved hypothetical protein
CLA0696	nicotinamide mononucleotide transporter (pnuC)
CLA0697	Protein of unknown function (DUF319) family
CLA0702	hypothetical protein
CLA0704	RloE
CLA0705	RloG
CLA0707	conserved hypothetical protein
CLA0715	conserved hypothetical protein
CLA0717	formate dehydrogenase, alpha subunit (Selenocysteinec) [1.2.1.2]
CLA0736	conserved hypothetical protein
CLA0744	hypothetical protein
CLA0745	methyl-accepting chemotaxis protein (tlpA)
CLA0751	conserved hypothetical protein
CLA0753	probable membrane protein Cj1472c [imported]
CLA0759	conserved hypothetical protein
CLA0765	conserved hypothetical protein
CLA0766	conserved hypothetical protein
CLA0776	hypothetical protein
CLA0783	TPR-domain containing protein, putative
CLA0785	membrane protein, putative
CLA0792	xanthine guanine phosphoribosyl transferase (gpt) (gptA-1)
CLA0793	biotin sulfoxide reductase (bisC)
CLA0794	conserved hypothetical protein
CLA0797	major outer membrane protein
CLA0817	Putative heme iron utilization protein, putative
CLA0819	bacteroid development protein BacA
CLA0820	proline permease (putP)
CLA0821	hypothetical protein
CLA0824	conserved hypothetical protein
CLA0825	cell wall-associated hydrolase, putative
CLA0827	hypothetical protein
CLA0848	hypothetical protein
CLA0861	probable membrane protein Cj1245c [imported], putative
CLA0864	Na+/H+ antiporter
CLA0871	conserved hypothetical protein
CLA0881	conserved hypothetical protein
CLA0882	conserved hypothetical protein
CLA0883	cell wall-associated hydrolase, putative
CLA0885	hypothetical protein
CLA0902	xanthine/uracil permease family protein VC2712 [imported]
CLA0916	ribonuclease P protein component (rnpA) [3.1.26.5]
CLA0922	type IIS restriction /modification enzyme
CLA0923	hypothetical protein
CLA0925	arylsulfate sulfotransferase
CLA0927	conserved hypothetical protein
CLA0935	hypothetical protein
CLA0945	probable integral membrane protein Cj0852c [imported]
CLA1010	Glycosyl transferase family 8 family
CLA1011	ABC transporter, permease component CAC0985 [imported]
CLA1014	probable periplasmic protein Cj0776c [imported]
CLA1058	amino acid ABC transporter, permease protein SP0711 [imported] (glnP)
CLA1069	rhodanese family protein
CLA1084	probable periplasmic protein Cj1626c [imported]
CLA1096	hypothetical protein
CLA1099	dynein heavy chain, putative
CLA1109	hypothetical protein
CLA1130	conserved hypothetical protein
CLA1131	hypothetical protein
CLA1133	conserved hypothetical protein
CLA1135	flagellar hook-associated protein 2 (fliD), putative
CLA1143	conserved hypothetical protein
CLA1168	conserved hypothetical protein
CLA1177	cytochrome c, putative
CLA1178	membrane protein, putative
CLA1179	thiol:disulfide interchange protein (dsbC), putative
CLA1180	cytochrome c biogenesis protein (ycf5)
CLA1181	hypothetical protein
CLA1198	conserved hypothetical protein
CLA1200	conserved hypothetical protein
CLA1201	hypothetical protein
CLA1202	hypothetical protein
CLA1203	hypothetical protein
CLA1205	hypothetical protein
CLA1206	hypothetical protein
CLA1207	hypothetical protein
CLA1208	exonuclease family
CLA1209	Family of unknown function (DUF450) family
CLA1210	conserved hypothetical protein
CLA1216	hypothetical protein
CLA1218	hypothetical protein
CLA1222	hypothetical protein
CLA1228	hypothetical protein
CLA1235	antirepressor, putative
CLA1236	hypothetical protein
CLA1237	hypothetical protein
CLA1238	conserved hypothetical protein
CLA1239	hypothetical protein
CLA1244	conserved hypothetical protein
CLA1245	probable transcription regulator Cj0571 [imported]
CLA1247	conserved hypothetical protein
CLA1248	peptidylarginine deiminase family protein
CLA1249	conserved hypothetical protein
CLA1250	ATPase, AAA family, putative
CLA1251	hypothetical protein
CLA1252	conserved hypothetical protein
CLA1253	endonuclease, probable [imported]
CLA1254	hypothetical protein
CLA1255	conserved hypothetical protein
CLA1256	conserved hypothetical protein
CLA1257	conserved hypothetical protein
CLA1258	hypothetical protein
CLA1259	hypothetical protein
CLA1260	conserved hypothetical protein
CLA1261	hypothetical protein
CLA1262	conserved hypothetical protein
CLA1263	hypothetical protein
CLA1264	Protein of unknown function DUF262 family
CLA1265	Protein of unknown function DUF262 family
CLA1266	Regulatory SIR2 family protein, putative
CLA1267	hypothetical protein
CLA1269	hypothetical protein
CLA1284	MW0823 (ndh)
CLA1286	conserved hypothetical protein
CLA1287	conserved hypothetical protein
CLA1293	sodium/glutamate symporter (gltS)
CLA1303	conserved hypothetical protein
CLA1315	hypothetical protein
CLA1334	probable periplasmic protein Cj1078 [imported], putative
CLA1335	transformation system protein (ctsT)
CLA1342	methyl-accepting chemotaxis protein
CLA1345	drug transporter, putative
CLA1346	transcriptional regulator, MarR family, putative
CLA1352	MadN protein VC0075 [imported]
CLA1386	formyltetrahydrofolate deformylase VC1992 [imported] (purU) [3.5.1.10]
CLA1407	putative potassium channel protein, putative
CLA1414	Probable sigma(54) modulation protein; SSU ribosomal protein S30P, putative
CLA1423	conserved hypothetical integral membrane protein
CLA1454	conserved hypothetical protein
CLA1468	highly acidic protein Cj1178c [imported]
CLA1482	methyl-accepting chemotaxis protein, putative
CLA1486	major outer membrane protein Cj1259 [imported]
CLA1494	hypothetical protein
CLA1502	hydryoxyethylthiazole kinase (thiM) [2.7.1.50]
CLA1530	conserved hypothetical protein
CLA1541	lipoprotein, putative
CLA1552	conserved hypothetical protein
CLA1558	conserved hypothetical protein
CLA1581	sodium- and chloride-dependent transporter
CLA1591	carotenoid isomerase, putative
CLA1594	thiol:disulfide interchange protein DsbE, putative
CLA1595	hypothetical protein
CLA1604	magnesium transporter, putative
CLA1605	thiol peroxidase (tpx) [1.11.1.-]
CLA1607	cysteine synthase (cysK) [4.2.99.8]
C. upsaliensis RM3195:
CUP0001	conserved hypothetical protein
CUP0002	type II DNA modification enzyme
CUP0003	hypothetical protein
CUP0004	hypothetical protein
CUP0016	major antigenic peptide PEB2 Cj0778 [imported]
CUP0023	ulcer associated adenine specific DNA methyltransferase
CUP0024	conserved hypothetical protein
CUP0025	hypothetical protein
CUP0026	major facilitator family transporter
CUP0028	arsenical resistence operon repressor
CUP0029	transcription regulator (ArsR family) BH2996 [imported] (cadCprotein)
CUP0039	hypothetical protein
CUP0042	hypothetical protein
CUP0068	hypothetical protein
CUP0121	general glycosylation pathway protein (pglB)
CUP0141	helicase domain protein
CUP0142	ATP-dependent RNA helicase, DEAD/DEAH box family
CUP0159	capsule biosynthesis phosphatase subfamily
CUP0166	conserved hypothetical protein
CUP0177	hypothetical protein
CUP0183	conserved hypothetical protein
CUP0184	RloF, putative
CUP0185	capsular polysaccharide biosynthesis protein, putative
CUP0186	replicative DNA helicase (dnaB) [3.6.1.-]
CUP0187	hypothetical protein
CUP0188	conserved hypothetical protein
CUP0189	conserved hypothetical protein
CUP0190	hypothetical protein
CUP0191	hypothetical protein
CUP0192	hypothetical protein
CUP0193	conserved hypothetical protein
CUP0198	probable DNA methylase HsdM VC1769 [imported]
CUP0199	type I restriction-modification system specificity subunit, putative
CUP0200	probable type I restriction enzyme HsdR VC1765 [imported]
CUP0209	glutamyl-tRNA(Gln) amidotransferase subunit C, putative
CUP0212	probable lipoprotein Cj0396c [imported]
CUP0225	hypothetical protein
CUP0226	hypothetical protein
CUP0234	conserved hypothetical protein
CUP0235	modification methylase
CUP0236	hypothetical protein
CUP0237	adenine specific DNA methyltransferase (MFOKI)
CUP0255	conserved hypothetical protein
CUP0274	phosphorylcholine transferase (licD)
CUP0275	phosphocholine cytidylytransferase (licC)
CUP0276	choline transporter (licB)
CUP0277	choline kinase (licA)
CUP0285	hypothetical protein
CUP0286	hypothetical protein
CUP0287	thermonuclease family protein [3.1.31.1]
CUP0288	hypothetical protein
CUP0289	hypothetical protein
CUP0295	conserved hypothetical protein
CUP0306	probable integral membrane protein Cj0999c [imported]
CUP0307	membrane protein, putative
CUP0308	hypothetical protein
CUP0309	hypothetical protein
CUP0315	hypothetical protein
CUP0317	Protein of unknown function (DUF465) family
CUP0322	probable sugar transferase Cj1422c [imported]
CUP0323	hypothetical protein
CUP0324	conserved domain protein
CUP0325	sensor histidine kinase HpkA (hpkA)
CUP0326	phosphate regulon response regulator PhoB (drrA)
CUP0328	phosphate ABC transporter, permease protein SP2086 [imported] (pstA)
CUP0329	phosphate ABC transporter, permease protein (pstC)
CUP0330	phosphate ABC transporter, periplasmic phosphate-binding protein
CUP0331	hypothetical protein
CUP0333	hypothetical protein
CUP0334	probable efflux protein Cj0309c [imported]
CUP0344	trat complement resistance protein precursor
CUP0350	4-hydroxythreonine-4-phosphate dehydrogenase (pdxA) [1.1.1.262]
CUP0359	conserved hypothetical protein
CUP0360	hypothetical protein
CUP0362	type II restriction enzyme M protein (hsdM)
CUP0390	probable lipoprotein Cj0818 [imported]-related protein
CUP0396	conserved hypothetical protein
CUP0428	PPE, putative
CUP0429	hypothetical protein
CUP0430	hypothetical protein
CUP0431	hypothetical protein
CUP0435	conserved hypothetical protein
CUP0436	conserved hypothetical protein
CUP0438	twin-arginine translocation protein TatB, putative
CUP0442	hypothetical protein
CUP0446	hypothetical protein
CUP0450	hypothetical protein
CUP0478	transporter, LysE family
CUP0479	hypothetical protein
CUP0486	methyl-accepting chemotaxis protein (tlpA)
CUP0490	probable fumarate lyase Cj1394 [imported]
CUP0496	conserved hypothetical protein
CUP0502	hypothetical protein
CUP0519	hypothetical protein
CUP0520	hypothetical protein
CUP0521	hypothetical protein
CUP0522	hypothetical protein
CUP0523	hypothetical protein
CUP0524	phage-related protein
CUP0525	hypothetical protein
CUP0526	conserved hypothetical protein
CUP0541	glycerophosphoryl diester phosphodiesterase VCA0136 [imported] (glpQ-2) [3.1.4.46]
CUP0586	hypothetical protein
CUP0595	hypothetical protein
CUP0596	conserved hypothetical protein
CUP0597	conserved hypothetical protein
CUP0598	RepA
CUP0606	conserved hypothetical protein
CUP0623	hypothetical protein
CUP0624	conserved hypothetical integral membrane protein (atoE)
CUP0625	conserved hypothetical integral membrane protein (atoE)
CUP0627	CoA transferase, subunit A (PigHeart)
CUP0628	CoA transferase, subunit A (scoA)
CUP0629	acetyl coenzyme A acetyltransferase (thiolase) (fadA) (b2224)
CUP0630	acetyl coenzyme A acetyltransferase (thiolase) (fadA) (atoB)
CUP0642	PARA protein
CUP0643	hypothetical protein
CUP0644	predicted protein
CUP0645	hypothetical protein
CUP0646	RelA/SpoT domain protein
CUP0647	conserved hypothetical protein
CUP0648	conserved hypothetical protein
CUP0649	conserved hypothetical protein
CUP0650	conserved hypothetical protein
CUP0651	VirB4 homolog, putative
CUP0652	hypothetical protein
CUP0667	conserved hypothetical protein
CUP0680	flagellar biosynthesis protein FlhF, putative
CUP0686	conserved hypothetical protein
CUP0687	conserved hypothetical protein
CUP0694	hypothetical protein
CUP0713	hypothetical protein
CUP0740	hypothetical protein
CUP0741	hypothetical protein
CUP0742	hypothetical protein
CUP0745	NAD(P)H-flavin oxidoreductase, putative
CUP0746	NAD(P)H-flavin oxidoreductase
CUP0753	hypothetical protein
CUP0758	capsular polysaccharide biosynthesis protein, putative
CUP0770	cytosine specific DNA methyltransferase (DDEM)
CUP0771	cytosine specific DNA methyltransferase (DDEM)
CUP0772	hypothetical protein
CUP0773	hypothetical protein
CUP0780	hypothetical protein
CUP0798	adenine specific DNA methyltransferase (mod)
CUP0799	type III restriction/modification enzyme, methylase subunit
CUP0800	type III restriction enzyme R protein (res) (res)
CUP0801	hypothetical protein
CUP0802	hypothetical protein
CUP0806	hypothetical protein
CUP0812	probable integral membrane protein Cj1055c [imported]
CUP0813	hypothetical protein
CUP0814	probable integral membrane protein Cj1055c [imported]
CUP0835	hypothetical protein
CUP0882	hypothetical protein
CUP0883	putative glycosyltransferase
CUP0884	hypothetical protein
CUP0887	hypothetical protein
CUP0889	hypothetical protein
CUP0894	hypothetical protein
CUP0899	hypothetical protein
CUP0914	amino acid adenylation domain protein, putative
CUP0916	conserved hypothetical protein
CUP0918	probable acyl carrier protein Cj1308 [imported]-related protein
CUP0922	hypothetical protein
CUP0924	conserved domain protein
CUP0926	hypothetical protein
CUP0928	hypothetical protein
CUP0929	hypothetical protein
CUP0930	hypothetical protein
CUP0931	hypothetical protein
CUP0932	conserved hypothetical protein
CUP0933	hypothetical protein
CUP0934	hypothetical protein
CUP0935	hypothetical protein
CUP0936	hypothetical protein
CUP0937	hypothetical protein
CUP0938	hypothetical protein
CUP0939	hypothetical protein
CUP0940	conserved hypothetical protein
CUP0941	hypothetical protein
CUP0942	hypothetical protein
CUP0943	hypothetical protein
CUP0944	hypothetical protein
CUP0945	C-5 cytosine-specific DNA methylase
CUP0946	hypothetical protein
CUP0947	hypothetical protein
CUP0948	conserved domain protein
CUP0949	hypothetical protein
CUP0950	phage uncharacterized protein, putative
CUP0951	hypothetical protein
CUP0952	hypothetical protein
CUP0953	conserved hypothetical protein
CUP0954	conserved hypothetical protein
CUP0955	conserved hypothetical protein
CUP0956	conserved hypothetical protein
CUP0957	hypothetical protein
CUP0958	hypothetical protein
CUP0959	hypothetical protein
CUP0960	hypothetical protein
CUP0961	hypothetical protein
CUP0962	DNA primase, putative
CUP0963	hypothetical protein
CUP0964	hypothetical protein
CUP0965	site-specific recombinase, phage integrase family, putative
CUP0966	hypothetical protein
CUP0967	hypothetical protein
CUP0968	hypothetical protein
CUP0969	hypothetical protein
CUP0970	hypothetical protein
CUP0971	hypothetical protein
CUP0972	hypothetical protein
CUP0973	hypothetical protein
CUP0974	hypothetical protein
CUP0975	hypothetical protein
CUP0976	hypothetical protein
CUP0977	conserved hypothetical protein
CUP0978	conserved hypothetical protein
CUP0987	transcriptional regulator, Crp family, putative
CUP0988	hypothetical protein
CUP0989	fibronectin/fibrinogen-binding protein, putative
CUP0990	hypothetical protein
CUP0991	hypothetical protein
CUP0992	hypothetical protein
CUP0993	hypothetical protein
CUP0994	hypothetical protein
CUP0995	conserved hypothetical protein
CUP0996	conserved hypothetical protein
CUP1004	type I restriction-modification system S subunit, putative
CUP1005	conserved hypothetical protein
CUP1006	type I restriction-modification system M subunit
CUP1007	type I restriction-modification system, R subunit (R.EcoAI)
CUP1010	homoserine dehydrogenase [1.1.1.3]
CUP1011	homoserine dehydrogenase [1.1.1.3]
CUP1020	lipoprotein, putative
CUP1058	type IIS restriction enzyme R protein (MBOIIR)
CUP1059	type IIS restriction enzyme R protein (MBOIIR), putative
CUP1061	type IIS restriction enzyme M2 protein (mod)
CUP1062	type IIS restriction enzyme M2 protein (mod)
CUP1063	conserved hypothetical protein
CUP1074	type IIS restriction enzyme
CUP1081	hypothetical protein
CUP1112	conserved hypothetical protein
CUP1118	shikimate kinase [imported] [2.7.1.71]
CUP1119	shikimate kinase VC2629 [imported] (aroK) [2.7.1.71]
CUP1120	HNH endonuclease domain protein
CUP1121	adenine specific DNA methyltransferase (hpaim)
CUP1124	methyl-accepting chemotaxis protein (tlpA)
CUP1137	capsular polysaccharide biosynthesis protein, putative
CUP1148	hypothetical protein
CUP1152	iron(III) ABC transporter, periplasmic iron-binding protein, putative
CUP1153	iron(III) ABC transporter, periplasmic iron-binding protein, putative
CUP1154	probable hemin ABC transporter, permease protein VCA0914 [imported], putative
CUP1155	hemin ABC transporter, ATP-binding protein
CUP1156	pseudoazurin
CUP1157	conserved hypothetical protein
CUP1168	hypothetical protein
CUP1169	hypothetical protein
CUP1170	ABC transporter tungsten-binding protein
CUP1175	conserved hypothetical protein
CUP1184	hypothetical protein
CUP1186	conserved hypothetical protein
CUP1188	hypothetical protein
CUP1189	hypothetical protein
CUP1190	hypothetical protein
CUP1199	hypothetical protein
CUP1200	lipoprotein, putative
CUP1202	membrane protein, putative
CUP1235	conserved hypothetical protein
CUP1236	conserved hypothetical protein
CUP1245	conserved hypothetical protein
CUP1246	hypothetical protein
CUP1247	conserved hypothetical protein
CUP1254	conserved hypothetical protein
CUP1255	GDP-fucose synthetase (fcl)
CUP1256	dTDP-4-dehydrorhamnose 3,5-epimerase
CUP1257	GDP-fucose synthetase (fcl)
CUP1259	conserved hypothetical protein
CUP1260	conserved hypothetical protein
CUP1262	WbdK
CUP1263	Glycosyl transferase family 8 family
CUP1264	conserved hypothetical protein
CUP1265	conserved hypothetical protein
CUP1266	glycosyl transferase CpsJ (V)
CUP1270	glycosyltransferase
CUP1272	hypothetical protein
CUP1273	hypothetical protein
CUP1274	hypothetical protein
CUP1275	acylneuraminate cytidylyltransferase, putative
CUP1276	3-deoxy-D-manno-octulosonate cytidylyltransferase
CUP1277	conserved domain protein
CUP1278	443aa long hypothetical amidophosphoribosyltransferase, putative
CUP1279	hypothetical protein
CUP1280	4-hydroxy-2-ketovalerate aldolase, putative
CUP1283	cytosine specific DNA methyltransferase (BSP6IM)
CUP1284	conserved hypothetical protein
CUP1309	hypothetical protein
CUP1320	conserved hypothetical protein
CUP1321	conserved hypothetical protein
CUP1328	capsule polysaccharide biosynthesis protein
CUP1342	quinone-reactive Ni/Fe hydrogenase, small subunit precursor
CUP1343	ferrous iron transport protein B (feoB)
CUP1355	hypothetical protein
CUP1356	hypothetical protein
CUP1357	probable periplasmic protein Cj0057 [imported]
CUP1358	probable periplasmic protein Cj0057 [imported]
CUP1359	probable periplasmic protein Cj0058 [imported]
CUP1361	conserved hypothetical protein
CUP1362	conserved hypothetical protein
CUP1363	hypothetical protein
CUP1364	hypothetical protein
CUP1370	conserved hypothetical protein
CUP1378	hypothetical protein
CUP1391	type I restriction-modification system, M subunit (hsdM) [2.1.1.-]
CUP1392	type I restriction enzyme R protein (hsdR) (hsdR_2)
CUP1393	anti-codon nuclease masking agent (prrB) (hsdS_4)
CUP1432	conserved hypothetical protein
CUP1436	radical SAM enzyme, Cfr family
CUP1437	hypothetical protein
CUP1438	putative type II restriction enzyme
CUP1439	m4C-methyltransferase, putative
CUP1440	hypothetical protein
CUP1441	hypothetical protein
CUP1442	hypothetical protein
CUP1443	hypothetical protein
CUP1444	hypothetical protein
CUP1445	hypothetical protein
CUP1446	hypothetical protein
CUP1447	hypothetical protein
CUP1448	DNA helicase
CUP1449	oxidoreductase, aldo/keto reductase family
CUP1450	conserved hypothetical protein
CUP1451	conserved hypothetical protein
CUP1452	sodium:solute symporter family protein
CUP1453	sodium:solute symporter family protein
CUP1454	sodium:solute symporter family protein
CUP1455	hypothetical protein
CUP1457	methyltransferase, FkbM family subfamily
CUP1458	hypothetical protein
CUP1463	hypothetical protein
CUP1466	conserved hypothetical protein
CUP1467	conserved hypothetical protein
CUP1468	adenine/cytosine DNA methyltransferase
CUP1469	hypothetical protein
CUP1473	hypothetical protein
CUP1474	cytosine specific DNA methyltransferase (DDEM)
CUP1476	hypothetical protein
CUP1477	putative type II DNA modification enzyme (methyltransferase)
CUP1481	hypothetical protein
CUP1485	hypothetical protein
CUP1486	hypothetical protein
CUP1487	hypothetical protein
CUP1489	ulcer associated adenine specific DNA methyltransferase
CUP1490	site-specific DNA-methyltransferase (cytosine-specific) (adenine-specifi)
CUP1491	conserved hypothetical protein
CUP1496	hypothetical protein
CUP1497	hypothetical protein
CUP1498	Protein of unknown function (DUF497) superfamily
CUP1499	conserved hypothetical protein
CUP1500	conserved hypothetical protein
CUP1501	hypothetical protein
CUP1502	hypothetical protein
CUP1503	hypothetical protein
CUP1504	hypothetical protein
CUP1506	hypothetical protein
CUP1508	hypothetical protein
CUP1510	LysE/YggA family protein VC0481 [imported]
CUP1511	transporter, LysE family
CUP1518	hypothetical protein
CUP1519	hypothetical protein
CUP1520	hypothetical protein
CUP1521	hypothetical protein
CUP1522	CBS domain protein
CUP1526	hypothetical protein
CUP1538	hypothetical protein
CUP1540	conserved hypothetical protein
CUP1546	conserved hypothetical protein
CUP1548	hypothetical protein
CUP1549	hypothetical protein
CUP1550	conserved hypothetical protein
CUP1551	hypothetical protein
CUP1552	hypothetical protein
CUP1553	hypothetical protein
CUP1554	lipoprotein, putative
CUP1555	conserved hypothetical protein
CUP1567	hypothetical protein
CUP1568	hypothetical protein
CUP1569	hypothetical protein
CUP1577	adenine specific DNA methyltransferase (mod) (mod_1)
CUP1583	hypothetical protein
CUP1584	hypothetical protein
CUP1585	hypothetical protein
CUP1586	DNA helicase, putative
CUP1587	hypothetical protein
CUP1588	hypothetical protein
CUP1589	hypothetical protein
CUP1590	conserved hypothetical protein
CUP1591	hypothetical protein
CUP1592	conserved hypothetical protein
CUP1597	membrane protein, putative
CUP1603	hypothetical protein
CUP1621	conserved hypothetical protein
CUP1637	hypothetical protein
CUP1638	conserved hypothetical protein
CUP1639	hypothetical protein
CUP1640	hypothetical protein
CUP1644	conserved hypothetical protein
CUP1651	conserved hypothetical protein
CUP1661	ulcer associated adenine specific DNA methyltransferase
CUP1662	hypothetical protein
CUP1663	hypothetical protein
CUP1664	hypothetical protein
CUP1665	type II DNA modification methyltransferase
CUP1674	serine protease, subtilase family
CUP1680	hypothetical protein
CUP1681	hypothetical protein
CUP1685	oxidoreductase, short-chain dehydrogenase/reductase family, putative
CUP1686	conserved hypothetical protein
CUP1687	conserved hypothetical protein
CUP1688	probable transcription regulator Cj0480c [imported]
CUP1689	probable transcription regulator Cj0480c [imported]
CUP1705	conserved hypothetical protein
CUP1706	hypothetical protein
CUP1707	lipooligosaccharide 5G8 epitope biosynthesis-associated protein (lex2B)
CUP1712	hypothetical protein
CUP1726	probable periplasmic protein Cj0659c [imported], putative
CUP1727	probable transmembrane protein Cj0660c [imported], putative
CUP1731	Type I restriction modification DNA specificity domain protein (hsdS)
CUP1732	restriction and modification enzyme CjeI
CUP1734	restriction modification enzyme Cj1051c [imported]
CUP1735	hypothetical protein
CUP1739	protein containing aminopeptidase domain [imported]
CUP1744	type I restriction-modification system, M subunit, putative
CUP1745	putative type I specificity subunit HsdS
CUP1746	Type I restriction modification DNA specificity domain, putative
CUP1747	conserved hypothetical protein
CUP1748	Polysaccharide deacetylase family
CUP1761	conserved hypothetical protein
CUP1764	TfoX domain protein, putative
CUP1769	adenine specific DNA methyltransferase (HINFIM)
CUP1770	hypothetical protein
CUP1779	hypothetical protein
CUP1780	hypothetical protein
CUP1783	cytochrome c oxidase subunit 1
CUP1797	hypothetical protein
CUP1798	hypothetical protein
CUP1799	hypothetical protein
CUP1801	hypothetical protein
CUP1824	probable membrane protein Cj0080 [imported]
CUP1825	cytolethal distending toxin A (cdtA)
CUP1828	hypothetical protein
CUP1829	conserved hypothetical protein
CUP1831	hypothetical protein
CUP1832	hypothetical protein
CUP1833	hypothetical protein
CUP1834	hypothetical protein
C. coli RM2228:
CCO0001	50S ribosomal protein L3
CCO0008	hypothetical protein
CCO0025	conserved hypothetical protein
CCO0026	YeeE/YedE family protein family
CCO0030	hypothetical protein
CCO0035	Tat (twin-arginine translocation) pathway signal sequence domain protein
CCO0036	Chain B, Stru
CCO0037	Chain B, Stru
CCO0038	hypothetical protein
CCO0039	sodium:solute symporter family protein
CCO0040	Protein of unknown function, DUF485 superfamily
CCO0048	hypothetical protein
CCO0064	hypothetical protein
CCO0067	conserved hypothetical protein
CCO0068	conserved hypothetical protein
CCO0069	conserved hypothetical protein
CCO0072	probable integral membrane protein Cj0033 [imported]
CCO0073	probable integral membrane protein Cj0033 [imported]
CCO0074	conserved hypothetical protein
CCO0092	hypothetical protein
CCO0093	probable periplasmic protein Cj0057 [imported]
CCO0094	hypothetical protein
CCO0095	probable periplasmic protein Cj0057 [imported]
CCO0096	conserved hypothetical protein
CCO0097	hypothetical protein
CCO0098	hypothetical protein
CCO0099	probable periplasmic protein Cj0057 [imported]
CCO0102	hypothetical protein
CCO0103	probable periplasmic protein Cj0057 [imported]
CCO0105	hypothetical protein
CCO0106	hypothetical protein
CCO0107	conserved hypothetical protein
CCO0108	conserved hypothetical protein
CCO0109	hypothetical protein
CCO0110	probable periplasmic protein Cj0057 [imported]
CCO0111	conserved hypothetical protein
CCO0112	hypothetical protein
CCO0145	probable periplasmic protein Cj0093 [imported], putative
CCO0159	Na+/H+ antiporter Cj1654c [imported]
CCO0160	Na+/H+ antiporter Cj1654c [imported]
CCO0181	filamentous hemagglutinin, intein-containing, putative
CCO0182	hemagglutinin/hemolysin-related protein
CCO0183	Hemolysin, putative
CCO0184	Hemolysin, putative
CCO0185	hypothetical protein
CCO0186	hypothetical protein
CCO0187	filamentous hemagglutinin 1, putative
CCO0188	hypothetical protein
CCO0189	hypothetical protein
CCO0190	hemolysin activation protein HecB, putative
CCO0196	hypothetical protein
CCO0203	hypothetical protein
CCO0204	hypothetical protein
CCO0212	conserved hypothetical protein
CCO0213	methyl-accepting chemotaxis protein, putative
CCO0216	conserved hypothetical protein
CCO0217	conserved hypothetical protein
CCO0231	hypothetical protein
CCO0249	conserved hypothetical protein
CCO0250	hypothetical protein
CCO0251	lipoprotein, putative
CCO0252	probable integral membrane protein Cj0564 [imported]-related protein
CCO0253	hypothetical protein
CCO0254	hypothetical protein
CCO0257	glcG protein
CCO0281	hypothetical protein
CCO0284	hypothetical protein
CCO0291	Hypothetical cytosolic protein, putative
CCO0292	conserved hypothetical protein
CCO0320	conserved hypothetical protein
CCO0321	conserved hypothetical protein
CCO0332	TM2 domain protein, putative
CCO0347	hypothetical protein
CCO0348	prpE protein VC1340 [imported]
CCO0349	carboxyphosphonoenolpyruvate phosphonomutase VC1336 [imported]
CCO0350	2-methylcitrate synthase (citZ)
CCO0352	ID867
CCO0353	membrane protein [imported], putative
CCO0354	hypothetical protein
CCO0355	probable periplasmic protein Cj0413 [imported], putative
CCO0356	hypothetical protein
CCO0371	phosphoglycerate transporter protein pgtP [imported]
CCO0372	phosphoglycerate transporter protein pgtP [imported]
CCO0373	phosphoglycerate transporter protein pgtP [imported]
CCO0374	phosphoglycerate transporter protein pgtP [imported]
CCO0375	Transporter protein
CCO0382	lipoprotein, putative
CCO0383	conserved hypothetical protein
CCO0384	Helix-turn-helix domain protein
CCO0411	tricarboxylate transport protein TctA, putative
CCO0412	tricarboxylate transport protein TctB, putative
CCO0413	tricarboxylate transport protein TctC, putative
CCO0447	phosphoglucosamine mutase
CCO0448	PUTATIVE PHOSPHOSUGAR ISOMERASE PROTEIN (mrsA)
CCO0449	phosphoglucosamine mutase (mrsA)
CCO0509	lipoprotein, putative
CCO0510	integral membrane protein
CCO0511	integral membrane protein
CCO0533	membrane protein [imported], putative
CCO0534	conserved hypothetical protein
CCO0535	L-carnitine dehydratase (caiB-2)
CCO0536	citE, putative
CCO0537	iron-regulated outer membrane virulence protein, putative
CCO0557	probable transcription regulator Cj0466 [imported]
CCO0560	glutamine ABC transporter, permease protein (glnP) (glnP)
CCO0561	conserved hypothetical protein
CCO0575	DNA-directed RNA polymerase, beta subunit (rpoB)
CCO0576	DNA-directed RNA polymerase beta chain , fragment
CCO0592	conserved hypothetical protein
CCO0599	ammonium transporter (amt)
CCO0601	conserved hypothetical protein
CCO0602	oxidoreductase, Gfo/Idh/MocA family, putative
CCO0603	B. subtilis YxjH and YxjG proteins homolog lmo0845 [imported]
CCO0610	probable secreted proteinase Cj0511 [imported]
CCO0611	protease (prc)
CCO0650	probable integral membrane protein Cj0557c [imported]
CCO0651	probable integral membrane protein Cj0557c [imported]
CCO0654	hypothetical protein
CCO0658	conserved hypothetical protein
CCO0666	probable periplasmic protein Cj1275c [imported]
CCO0667	probable periplasmic protein Cj1275c [imported]
CCO0700	conserved hypothetical protein
CCO0734	probable periplasmic protein Cj0659c [imported], putative
CCO0751	hypothetical protein
CCO0764	hypothetical protein
CCO0804	hypothetical protein
CCO0814	hypothetical protein
CCO0815	hypothetical protein
CCO0819	serine O-acetyltransferase
CCO0834	accessory colonization factor AcfC VC0841 [imported], putative
CCO0835	accessory colonization factor AcfC VC0841 [imported], putative
CCO0836	major antigenic peptide PEB2 Cj0778 [imported]
CCO0847	transporter, LysE family
CCO0874	conserved hypothetical protein
CCO0877	hypothetical protein
CCO0878	probable lipoprotein Cj0818 [imported]-related protein
CCO0917	ferric uptake regulation protein, putative
CCO0918	hypothetical protein
CCO0919	periplasmic solute binding protein for ABC transport system Cj0143c [imported] (fimA)
CCO0920	adhesion protein, putative
CCO0921	membrane protein, putative
CCO0922	hypothetical protein
CCO0923	hypothetical protein
CCO0924	hypothetical protein
CCO0925	hypothetical protein
CCO0926	hypothetical protein
CCO0929	hypothetical protein
CCO0948	probable lipoprotein Cj0946 [imported]
CCO0949	probable lipoprotein Cj0946 [imported]
CCO0955	inner membrane protein, putative
CCO0968	conserved hypothetical protein
CCO0970	hypothetical protein
CCO1004	sodium:alanine symporter family protein
CCO1005	sodium/alanine symporter VC2356 [imported]
CCO1009	probable periplasmic protein Cj0908 [imported]
CCO1016	probable hydrolase Cj0915 [imported]
CCO1034	oxaloacetate decarboxylase, alpha subunit (oadA) [6.4.1.1]
CCO1035	probable pyruvate carboxylase (EC 6.4.1.1) B chain Cj0933c [imported] [6.4.1.1]
CCO1040	conserved hypothetical protein
CCO1041	conserved hypothetical protein
CCO1075	conserved hypothetical protein
CCO1076	hypothetical protein
CCO1077	hypothetical protein
CCO1078	hypothetical protein
CCO1084	branched chain amino acid ABC transporter, permease protein (livH)
CCO1123	hypothetical protein
CCO1124	hypothetical protein
CCO1125	VgrG protein, putative
CCO1131	hypothetical protein
CCO1135	nitroreductase family protein [imported]
CCO1136	nitroreductase Cj1066 [imported]
CCO1140	LapB
CCO1141	LapB
CCO1142	conserved hypothetical protein
CCO1143	transporter, MFS superfamily (transport)
CCO1170	oxidoreductase, short-chain dehydrogenase/reductase family, putative [1.1.1.5]
CCO1171	hypothetical protein
CCO1173	hypothetical protein
CCO1214	conserved hypothetical protein
CCO1215	bifunctional alpha-2,3/-2,8-sialyltransferase
CCO1216	hypothetical protein
CCO1217	sialyl transferase
CCO1218	conserved hypothetical protein
CCO1229	transcription termination factor Cj1156 [imported]
CCO1254	ubiquinol cytochrome c oxidoreductase, cytochrome b subunit (fbcH) (petB)
CCO1255	ubiquinol cytochrome c oxidoreductase, cytochrome b subunit (fbcH) (petB) [1.10.2.2]
CCO1270	hypothetical protein
CCO1271	D-methionine-binding lipoprotein MetQ
CCO1277	hypothetical protein
CCO1278	hydrolase, carbon-nitrogen family
CCO1279	polysaccharide deacetylase family protein
CCO1280	conserved hypothetical protein
CCO1281	cobalamin synthesis protein/P47K family protein
CCO1298	sodium/pantothenate symporter [imported], putative
CCO1299	hypothetical protein
CCO1304	conserved hypothetical protein
CCO1306	cytochrome c family protein (Nmr,36Structure)
CCO1307	conserved hypothetical protein
CCO1308	putative periplasmic protein
CCO1309	putative periplasmic protein
CCO1310	putative periplasmic protein
CCO1311	hypothetical protein
CCO1312	filamentous haemagglutinin domain protein
CCO1325	hypothetical protein
CCO1326	hypothetical protein
CCO1331	hypothetical protein
CCO1339	ISCco1, transposase
CCO1340	methyltransferase Atu0936 [imported], putative
CCO1342	hypothetical protein
CCO1349	membrane protein, putative
CCO1367	DNA ligase (NAD) (EC 6.5.1.2) Cj0586 [imported] (containsBRCTdom) [6.5.1.2]
CCO1368	DNA ligase (NAD) (EC 6.5.1.2) Cj0586 [imported] [6.5.1.2]
CCO1369	conserved domain protein
CCO1370	ABC transporter ATP-binding protein
CCO1400	conserved hypothetical protein
CCO1401	conserved hypothetical protein
CCO1409	conserved hypothetical protein
CCO1415	conserved hypothetical protein
CCO1416	conserved hypothetical protein
CCO1417	conserved hypothetical protein
CCO1419	conserved hypothetical protein
CCO1429	conserved hypothetical protein
CCO1432	hypothetical protein
CCO1446	conserved hypothetical protein
CCO1447	conserved hypothetical protein
CCO1467	toxin-like outer membrane protein, putative
CCO1468	vacuolating cytotoxin precursor, putative
CCO1469	hypothetical protein
CCO1484	integral membrane protein, putative
CCO1497	conserved hypothetical protein
CCO1498	conserved hypothetical protein
CCO1500	C4-dicarboxylate anaerobic carrier, putative
CCO1501	C4-dicarboxylate anaerobic carrier, putative
CCO1514	hypothetical protein
CCO1528	haloacid dehalogenase-like hydrolase, putative
CCO1529	Domain of unknown function (DUF386) superfamily
CCO1530	Putative cyclase superfamily
CCO1531	UDP-glucose 4-epimerase, putative
CCO1532	D-3-phosphoglycerate dehydrogenase (serA) [1.1.1.95]
CCO1533	2,4-dihydroxyhept-2-ene-1,7-dioic acid aldolase, putative
CCO1534	acylneuraminate cytidylyltransferase, putative
CCO1535	glycosyl transferase, group 2 family protein domain protein
CCO1536	hypothetical protein
CCO1537	DcbE, putative
CCO1538	alpha-2,3-sialyltransferase
CCO1539	adenylylsulfate kinase (cysC) [2.7.1.25]
CCO1540	transporter, sodium/sulfate symporter family, putative
CCO1541	sulfate adenylyltransferase, subunit 1/adenylylsulfate kinase
CCO1542	sulfate adenylyltransferase, subunit 2
CCO1543	3'(2'),5'-bisphosphate nucleotidase (cysQ) [3.1.3.7]
CCO1544	alpha-2,3-sialyltransferase
CCO1545	ISCCo1, transposase
CCO1546	Glycosyl transferase family 8 family
CCO1547	capsular polysaccharide synthesis-C (ggaB)
CCO1548	minor teichoic acids biosynthesis protein ggab (ggaB)
CCO1562	hypothetical protein
CCO1563	lipoprotein, putative
CCO1575	membrane protein, putative
CCO1587	DnaJ-related protein
CCO1588	conserved hypothetical protein
CCO1610	hypothetical protein
CCO1627	AgrC, putative
CCO1628	hypothetical protein
CCO1629	hypothetical protein
CCO1637	hypothetical protein
CCO1638	ISCco1, transposase orfB
CCO1639	ISCco1, transposase orfA
CCO1640	hypothetical protein
CCO1648	hypothetical protein
CCO1649	hypothetical protein
CCO1654	conserved hypothetical protein
CCO1656	modulator of drug activity (mda66) (mdaB)
CCO1657	modulator of drug activity (mda66) (mdaB)
CCO1662	conserved hypothetical protein
CCO1663	Helicase conserved C-terminal domain protein
CCO1667	conserved hypothetical protein
CCO1669	NADP(H) oxidoreductase CC0205 [imported]
CCO1670	hypothetical protein
CCO1671	catalase-like protein
CCO1675	arsenite efflux transporter (arsC)
CCO1676	arsenite efflux transporter (arsC)
CCO1688	hypothetical protein
CCO1689	hypothetical protein
CCO1694	major facilitator family transporter, putative
CCO1707	integral membrane protein, putative
CCO1708	integral membrane protein, putative
CCO1710	hypothetical protein
CCO1739	hypothetical protein
CCO1740	hypothetical protein
CCO1757	conserved hypothetical protein
CCO1758	conserved hypothetical protein
CCO1784	hypothetical protein
CCO1785	hypothetical protein
CCO1786	hypothetical protein
CCO1801	hypothetical protein
Table S4. Column 1 indicates the gene symbol or locus name_Genbank protein accession number of the CDS, while column 2 shows the annotation.
