# Supplementary material for: Major Structural Differences and Novel Potential Virulence Mechanisms from the Genomes of Multiple Campylobacter Species
Source: PLoS Biol. 2005 Jan 4;3(1):e15. doi: 10.1371/journal.pbio.0030015 (PMC539331; doi:10.1371/journal.pbio.0030015)
Supplement: Table S6 — (57 KB XLS). [file pbio.0030015.st006.xls]

## Sheet: Sheet1
Table S6. Hypervariable homopolymeric sequences found in Campylobacter genomes					Minimum
Species	Base(strand)	#	Feat_name	Annotation	Coverage	Variation
C. jejuni	G(+)	7	CJE0324	ATP-dependent Clp protease, ATP-binding subunit ClpX	4
	G(+)	6	CJE0327	carbamoyl-phosphate synthase, large subunit	7
	G(+)	6	CJE0397	tryptophan synthase, beta subunit	8
	G(+)	6	CJE0435	GTPase family protein	16
	G(+)	6	CJE0513	peptidase, putative	8
	G(+)	6	CJE0613	alanyl-tRNA synthetase	12
	G(Int)	11	Intergenic	between ORF01723 and ORF01720	5	10-11
	G(+)	9	CJE0720	hypothetical protein	4
	G(+)	10	CJE0774	potassium-transporting ATPase, A subunit, degenerate	8
	G(+)	10	CJE0775	potassium-transporting ATPase, B subunit, degenerate	9	9-10
	G(-)	11	CJE0783	invasion phenotype protein	7	10-11
	G(+)	13	CJE0835	hypothetical protein	10
	G(-)	6	CJE1204	isoleucyl-tRNA synthetase	11
	G(+)	6	CJE1373	pyridoxal phosphate biosynthetic protein PdxJ	9
	G(+)	15	CJE1487	conserved hypothetical protein	2
	G(+)	9	CJE1498	formyl transferase domain protein	7
	G(+)	10	CJE1500	polysaccharide deacetylase family protein	12	9-10
	G(+)	11	CJE1502	aminoglycoside N3-acetyltransferase domain protein	8	10-11
	G(+)	9	CJE1515	formyltransferase, putative	7
	G(+)	6	CJE1562	nucleotide phosphoribosyltransferase, putative	11
	G(+)	6	CJE1815	PDZ domain protein	7
	C(Int)	10	Intergenic	between ORF00065 and Cj16SA	8
	C(-)	10	CJE0044	conserved hypothetical protein	8
	C(+)	6	CJE0201	D12 class N6 adenine-specific DNA methyltransferase	8
	C(-)	6	CJE0767	argininosuccinate synthase	6
	C(+)	6	CJE0782	primosomal protein N'	8
	C(Int)	10	Intergenic	between ORF00208 and Cj16SC	11
	C(-)	6	CJE1039	conserved hypothetical protein	5
	C(-)	10	CJE1105	hypothetical protein	7
	C(-)	6	CJE1268	general glycosylation pathway protein	12
	C(-)	6	CJE1272	ABC transporter, ATP-binding/permease protein	5
	C(-)	9	CJE1280	lipooligosaccharide biosynthesis galactosyltransferase, putative	5
	C(-)	9	CJE1281	conserved hypothetical protein	9	8-9
	C(-)	6	CJE1318	ubiquinol--cytochrome c reductase, cytochrome c1 subunit	14
	C(Int)	11	Intergenic	between ORF01582 and ORF01584	16	9-11
	C(-)	8	CJE1495	conserved domain protein	6
	C(-)	8	CJE1504	conserved hypothetical protein	6	7-8
	C(-)	9	CJE1531	hypothetical protein	39
	C(Int)	8	Intergenic	between ORF01943 and ORF01944	7
	C(-)	9	CJE1602	capsular polysaccharide biosynthesis protein, putative	7
	C(-)	9	CJE1603	capsular polysaccharide biosynthesis protein, putative	5
	C(-)	6	CJE1617	arabinose-5-phosphate isomerase	9
	C(-)	6	CJE1620	capsular polysaccharide ABC transporter, ATP-binding protein	11
	C(-)	6	CJE1654	ATP-dependent DNA helicase, UvrD/REP family	8
	C(-)	6	CJE1824	glutamate racemase	11
	C(-)	6	CJE1896	flagellar hook protein	11
C. coli	G(+)	6	CCO0042	glutamate synthase, large subunit	11
	G(+)	6	CCO0046	dihydroxy-acid dehydratase	1
	G(+)	10	CCO0070	type II restriction-modification enzyme	8	9-10
	G(+)	6	CCO0313	probable integral membrane protein Cj0238 [imported]	6
	G(+)	6	CCO0357	carbamoyl-phosphate synthase, large subunit	7
	G(+)	6	CCO0498	succinate dehydrogenase (EC 1.3.99.1) flavoprotein Cj0409 [imported]	4
	G(Int)	9	Intergenic	between Cc5SE and ORFA00535	7
	G(+)	6	CCO0536	citE, putative	4
	G(+)	6	CCO0577	DNA-directed RNA polymerase beta' subunit	5
	G(+)	6	CCO0605	alanyl-tRNA synthetase	7
	G(+)	6	CCO0630	succinyl-CoA synthase, beta subunit	10
	G(+)	9	CCO0700	conserved hypothetical protein	9
	G(+)	6	CCO0708	hydrogenase isoenzymes formation protein Cj0626 [imported]	5
	G(+)	6	CCO0869	NAD+ synthetase	7
	G(+)	6	CCO0882	phosphopantothenoylcysteine decarboxylase/phosphopantothenate--cysteine ligase	8
	G(+)	6	CCO0972	cell division protein (ftsK)	9
	G(+)	6	CCO1291	probable periplasmic protein Cj1215 [imported]	6
	G(+)	6	CCO1328	pyridoxal phosphate biosynthetic protein PdxJ	3
	G(+)	9	CCO1400	conserved hypothetical protein	5
	G(+)	9	CCO1413	formyltransferase, putative	9
	G(+)	9	CCO1418	3-oxoacyl-(acyl-carrier-protein) synthase III, putative	15
	G(+)	8	CCO1428	conserved hypothetical protein	6
	G(+)	10	CCO1432	hypothetical protein	13
	G(Int)	10	Intergenic	between ORFA01766 and ORFA01768	9
	C(-)	6	CCO0029	flagellar hook protein FlgE	11
	C(-)	10	CCO0085	conserved hypothetical protein	11
	C(-)	6	CCO0223	peptide chain release factor 1	10
	C(-)	6	CCO0660	RodA protein homolog Cj1282 [imported]	5
	C(-)	6	CCO0711	probable ribonuclease Cj0631c [imported]	12
	C(-)	6	CCO0820	arginine decarboxylase	7
	C(-)	6	CCO0830	ABC transporter, ATP-binding protein	10
	C(Int)	10	Intergenic	between ORFA00992 and ORFA00993	7
	C(-)	10	CCO1126	membrane protein, putative	4
	C(-)	6	CCO1156	phosphomethylpyrimidine kinase	4
	C(-)	10	CCO1312	filamentous haemagglutinin domain protein	9
	C(-)	8	CCO1409	conserved hypothetical protein	6
	C(-)	6	CCO1410	conserved hypothetical protein	6
	C(-)	10	CCO1420	conserved hypothetical protein	11
	C(-)	9	CCO1448	conserved hypothetical protein	6
	C(Int)	10	Intergenic	between ORFA01516 and ORFA01517	10
	C(-)	9	CCO1525	Phosphoribulokinase / Uridine kinase family family	8
	C(-)	6	CCO1546	Glycosyl transferase family 8 family	5
	C(-)	6	CCO1606	adenylosuccinate synthetase	9
	C(-)	6	CCO1619	formate dehydrogenase, alpha subunit, selenocysteine-containing	1
	C(-)	6	CCO1622	carboxynorspermidine decarboxylase	9
	C(-)	6	CCO1743	translation initiation factor IF-2	8
	C(-)	6	CCO1743	translation initiation factor IF-2	11
C. lari	G(+)	9	CLA0370	conserved hypothetical protein	13
	G(+)	9	CLA0374	conserved hypothetical protein	8
	G(+)	9	CLA0382	conserved hypothetical protein	13
	G(+)	9	CLA0452	methionyl-tRNA formyltransferase, putative	8
	G(+)	11	CLA0666	capsular polysaccharide biosynthesis protein, putative	14	9-11
	G(+)	9	CLA0669	conserved hypothetical protein	17
	G(+)	6	CLA1008	acetate kinase	23
	C(Int)	11	Intergenic	between ORF00157 and ORF00159	13
	C(-)	9	CLA0365	flagellar protein G (flaG), putative	12
	C(-)	11	CLA0375	3-oxoacyl-(acyl-carrier-protein) synthase III, putative	10
	C(-)	10	CLA0379	conserved hypothetical protein	11
	C(-)	9	CLA0388	conserved hypothetical protein	11
	C(-)	6	CLA0403	L-seryl-tRNA selenium transferase	17
	C(-)	6	CLA0405	molybdenum ABC transporter, ATP-binding protein (modD)	17
	C(Int)	11	Intergenic	between ORF00463 and ORF00464	14	10-11
	C(-)	6	CLA0761	conserved hypothetical protein	25
	C(Int)	10	Intergenic	between ORF00843 and ORF01653	19
	C(Int)	9	Intergenic	between tRNA-Glu-3 and ORF01656	17
	C(-)	10	CLA1167	conserved hypothetical protein	18	9-10
	C(-)	6	CLA1326	ketol-acid reductoisomerase	11
	C(-)	6	CLA1473	ubiquinol cytochrome c oxidoreductase, cytochrome c1 subunit (fbcH)	18
	C(-)	6	CLA1601	glycolate oxidase subunit (glcD)	12
C. upsaliensis	G(-)	6	CUP0011	ABC transporter, permease component CAC0985 [imported]	5
	G(+)	6	CUP0015	rep helicase, single-stranded DNA-dependent ATPase (rep)	8
	G(+)	6	CUP0055	poly E-rich protein, putative	14
	G(+)	6	CUP0082	N-acetylmuramoyl-L-alanine amidase (amiA)	7
	G(+)	6	CUP0086	quinone-reactive Ni/Fe hydrogenase, cytochrome b subunit	8
	G(+)	7	CUP0092	cysteinyl-tRNA synthetase	18
	G(+)	6	CUP0121	general glycosylation pathway protein	7
	G(+)	6	CUP0126	glutamate-1-semialdehyde-2,1-aminomutase	10
	G(+)	6	CUP0140	Protein of unknown function (DUF319) family	5
	G(+)	6	CUP0144	processing protease (ymxG)	3
	G(+)	6	CUP0145	ATP-dependent DNA helicase RecG	4
	G(+)	6	CUP0169	phosphoserine aminotransferase	8
	G(+)	17	CUP0185	capsular polysaccharide biosynthesis protein, putative	4	16-17
	G(+)	13	CUP0199	type I restriction-modification system specificity subunit, putative	5
	G(+)	7	CUP0230	phosphoglycerate mutase, 2,3-bisphosphoglycerate-independent	9
	G(+)	8	CUP0253	conserved hypothetical protein	10
	G(+)	14	CUP0255	conserved hypothetical protein	6
	G(+)	6	CUP0266	conserved hypothetical secreted protein	9
	G(Int)	6	Intergenic	between ORFBB00335 and ORFBB00336	7
	G(+)	7	CUP0319	ribulose-phosphate 3-epimerase	8
	G(+)	14	CUP0322	probable sugar transferase Cj1422c [imported]	12
	G(+)	6	CUP0337	8-amino-7-oxononanoate synthase	9
	G(Int)	6	Intergenic	between ORFBB00372 and ORFBB00373	9
	G(+)	6	CUP0356	conserved hypothetical protein	11
	G(+)	6	CUP0363	probable phosphatase Cj1237c [imported]	5
	G(+)	6	CUP0394	phosphopantothenoylcysteine decarboxylase/phosphopantothenate--cysteine ligase	13
	G(+)	6	CUP0395	conserved hypothetical protein	10
	G(+)	6	CUP0396	conserved hypothetical protein	8
	G(+)	7	CUP0399	conserved hypothetical integral membrane protein, putative	8
	G(+)	6	CUP0422	phosphoribosylformylglycinamidine synthase II	6
	G(+)	7	CUP0433	PUTATIVE MULTIDRUG TRANSMEMBRANE RESISTANCE SIGNAL PEPTIDE PROTEIN	5
	G(-)	6	CUP0449	RNA polymerase sigma-54 factor, putative	10
	G(+)	6	CUP0463	phosphatase, YrbI family	7
	G(-)	16	CUP0489	MmgE/PrpD family protein, putative	3	15-16
	G(-)	6	CUP0524	phage-related protein	5
	G(+)	6	CUP0566	tryptophan synthase, beta subunit	5
	G(+)	14	CUP0605	hypothetical protein	3
	G(-)	6	CUP0681	2-amino-4-hydroxy-6-hydroxymethyldihydropteridine-pyrophosphokinase	12
	G(+)	6	CUP0711	membrane fusion protein (mtrC)	8
	G(+)	17	CUP0758	capsular polysaccharide biosynthesis protein, putative	6	16-17
	G(+)	6	CUP0761	conserved hypothetical integral membrane protein	11
	G(+)	6	CUP0784	conserved hypothetical secreted protein, putative	8
	G(+)	6	CUP0785	cell division protein FtsA	10
	G(+)	6	CUP0805	sodium- and chloride-dependent transporter	8
	G(+)	14	CUP0915	conserved hypothetical protein	3
	G(+)	17	CUP0916	conserved hypothetical protein	4
	G(Int)	6	Intergenic	between ORFBB01003 and ORFBB01004	13
	G(-)	6	CUP0953	conserved hypothetical protein	6
	G(Int)	7	Intergenic	between ORFBB01017 and ORFBB01018	9
	G(+)	6	CUP0986	penicillin-binding protein 1A (PBP-1A)	6
	G(+)	13	CUP0995	conserved hypothetical protein	12
	G(-)	6	CUP1035	NADH2 dehydrogenase (ubiquinone) (EC 1.6.5.3) chain 1 Cj1572c [similarity]	8
	G(Int)	7	Intergenic	between ORFBB01105 and ORFBB01106	9
	G(-)	6	CUP1074	type IIS restriction enzyme	13
	G(+)	8	CUP1083	phosphoribosylaminoimidazole-succinocarboxamide synthase	4
	G(+)	6	CUP1085	phosphoribosylformylglycinamidine synthase I	11
	G(+)	6	CUP1123	lipoprotein, putative	4
	G(+)	6	CUP1123	lipoprotein, putative	4
	G(+)	15	CUP1197	capsular polysaccharide biosynthesis protein, putative	11	14-15
	G(+)	7	CUP1210	Prephenate dehydrogenase	7
	G(+)	6	CUP1226	geranyltranstransferase (ispA)	10
	G(+)	14	CUP1233	probable sugar transferase Cj1422c [imported]	4
	G(+)	6	CUP1244	peptidase, M23/M37 family	13
	G(-)	19	CUP1251	methyltransferase, FkbM family	6	17-19
	G(-)	18	CUP1273	hypothetical protein	10
	G(+)	13	CUP1275	acylneuraminate cytidylyltransferase, putative	12
	G(+)	15	CUP1277	conserved domain protein	7	14-15
	G(+)	6	CUP1286	L-seryl-tRNA selenium transferase	5
	G(+)	6	CUP1311	multicopper oxidase family protein, putative	6
	G(+)	16	CUP1320	conserved hypothetical protein	6	15-16
	G(+)	14	CUP1329	capsule polysaccharide biosynthesis protein	10
	G(+)	6	CUP1342	quinone-reactive Ni/Fe hydrogenase, small subunit precursor	15
	G(+)	6	CUP1353	selenide, water dikinase	14
	G(+)	6	CUP1365	proline dehydrogenase	14
	G(+)	15	CUP1391	type I restriction-modification system, M subunit	7
	G(+)	6	CUP1444	hypothetical protein	12
	G(+)	6	CUP1479	flagellar basal-body rod protein (flgG)	9
	G(+)	7	CUP1482	bacitracin resistance protein	6
	G(+)	13	CUP1485	hypothetical protein	6
	G(+)	6	CUP1533	proline/betaine transporter (proP)	5
	G(Int)	6	Intergenic	between ORFBB01653 and ORFBB01654	15
	G(+)	15	CUP1577	adenine specific DNA methyltransferase (mod)	8
	G(+)	6	CUP1577	adenine specific DNA methyltransferase (mod)	5
	G(+)	6	CUP1577	adenine specific DNA methyltransferase (mod)	6
	G(+)	12	CUP1598	diacylglycerol kinase VCA0714 [imported]	9
	G(+)	6	CUP1626	carbamoyl-phosphate synthase, small subunit	9
	G(+)	6	CUP1659	ABC transporter, permease protein VC1524 [imported]	9
	G(+)	6	CUP1666	acetyl-CoA synthetase	8
	G(-)	6	CUP1729	heat shock protein HslVU, ATPase subunit HslU	10
	G(+)	14	CUP1739	protein containing aminopeptidase domain [imported]	13
	G(+)	6	CUP1744	type I restriction-modification system, M subunit, putative	12
	G(+)	13	CUP1745	putative type I specificity subunit HsdS	11
	G(+)	15	CUP1748	Polysaccharide deacetylase family	5
	G(+)	17	CUP1761	conserved hypothetical protein	8	16-17
	G(+)	6	CUP1788	thiol:disulfide interchange protein DsbE, putative	8
	G(Int)	14	Intergenic	between ORFBB01875 and ORFBB01876	13
	G(+)	6	CUP1796	probable integral membrane protein Cj0378c [imported]	8
	G(+)	6	CUP1802	K+ transport protein homolog	12
	G(+)	6	CUP1806	conserved hypothetical protein	8
	G(+)	6	CUP1810	thiamin-monophosphate kinase, putative	9
	C(-)	15	CUP0065	conserved hypothetical protein	7
	C(-)	13	CUP0066	conserved hypothetical protein	5
	C(-)	14	CUP0103	invasion phenotype protein	9	13-14
	C(-)	8	CUP0111	glycosyl transferase, group 1 family protein, putative	11
	C(-)	6	CUP0139	iron-regulated outer membrane virulence protein, putative	5
	C(-)	15	CUP0158	capsular polysaccharide biosynthesis protein	8
	C(-)	10	CUP0243	conserved hypothetical protein	7
	C(-)	15	CUP0277	choline kinase	9
	C(-)	6	CUP0312	ATPases with chaperone activity, ATP-binding subunit	12
	C(-)	6	CUP0328	phosphate ABC transporter, permease protein SP2086 [imported]	8
	C(-)	14	CUP0401	conserved hypothetical protein	9	13-14
	C(-)	6	CUP0410	fructose-1,6-bisphosphatase	10
	C(-)	6	CUP0410	fructose-1,6-bisphosphatase	14
	C(-)	14	CUP0435	conserved hypothetical protein	3
	C(-)	7	CUP0451	ABC transporter, ATP-binding protein	2
	C(-)	7	CUP0501	rrf2 family protein (putative transcriptional regulator) superfamily	15
	C(-)	6	CUP0512	isocitrate dehydrogenase, NADP-dependent	10
	C(-)	6	CUP0524	phage-related protein	11
	C(-)	6	CUP0526	conserved hypothetical protein	3
	C(-)	6	CUP0526	conserved hypothetical protein	2
	C(-)	6	CUP0526	conserved hypothetical protein	9
	C(-)	6	CUP0526	conserved hypothetical protein	13
	C(-)	6	CUP0526	conserved hypothetical protein	1
	C(-)	6	CUP0571	guanosine pentaphosphate phosphohydrolase (gppA)	9
	C(-)	15	CUP0603	methyltransferase, putative	3
	C(-)	14	CUP0604	conserved hypothetical protein	7
	C(-)	6	CUP0624	conserved hypothetical integral membrane protein	7
	C(-)	6	CUP0626	CoA transferase, subunit B	18
	C(-)	13	CUP0667	conserved hypothetical protein	11	12-13
	C(-)	15	CUP0674	conserved hypothetical protein	12	12-15
	C(-)	12	CUP0686	conserved hypothetical protein	3
	C(-)	6	CUP0716	uncharacterized membrane protein	12
	C(-)	6	CUP0733	DNA ligase, NAD-dependent	12
	C(-)	6	CUP0751	protoporphyrinogen oxidase (hemK)	14
	C(-)	10	CUP0772	hypothetical protein	10
	C(-)	6	CUP0774	preprotein translocase, SecA subunit	8
	C(-)	16	CUP0799	type III restriction/modification enzyme, methylase subunit	7
	C(-)	11	CUP0837	DnaJ domain protein	10
	C(-)	13	CUP0894	hypothetical protein	7
	C(-)	6	CUP0897	inosine-5'-monophosphate dehydrogenase	14
	C(-)	6	CUP0897	inosine-5'-monophosphate dehydrogenase	12
	C(-)	6	CUP0931	hypothetical protein	9
	C(Int)	6	Intergenic	between ORFBB01006 and ORFBB01007	7
	C(-)	6	CUP0954	conserved hypothetical protein	1
	C(-)	6	CUP0956	conserved hypothetical protein	23
	C(-)	6	CUP0958	hypothetical protein	1
	C(-)	6	CUP0958	hypothetical protein	1
	C(-)	6	CUP0983	ferrochelatase	8
	C(+)	6	CUP0986	penicillin-binding protein 1A (PBP-1A)	5
	C(+)	6	CUP1001	DNA primase	12
	C(-)	6	CUP1031	NADH-ubiquinone oxidoreductase, NQO12 subunit (NQO12)	9
	C(-)	6	CUP1031	NADH-ubiquinone oxidoreductase, NQO12 subunit (NQO12)	9
	C(-)	15	CUP1062	type IIS restriction enzyme M2 protein (mod)	8
	C(-)	15	CUP1064	acetyltransferase, GNAT family	7	14-15
	C(-)	6	CUP1068	oxygen-independent coproporphyrinogen III oxidase	9
	C(-)	6	CUP1075	biotin carboxylase (EC 6.3.4.14) Cj1290c [imported]	12
	C(-)	14	CUP1112	conserved hypothetical protein	9
	C(+)	6	CUP1134	probable dCTP deaminase (EC 3.5.4.13) Cj1292 [imported]	14
	C(-)	15	CUP1137	capsular polysaccharide biosynthesis protein, putative	7	14-15
	C(-)	15	CUP1141	conserved hypothetical protein	8	13-15
	C(-)	6	CUP1142	carbamoyl-phosphate synthase, large subunit	16
	C(-)	8	CUP1175	conserved hypothetical protein	16
	C(-)	6	CUP1176	3-oxoacyl-(acyl-carrier-protein) reductase, putative	13
	C(-)	14	CUP1183	conserved hypothetical protein	6	13-14
	C(-)	10	CUP1185	conserved hypothetical protein	10
	C(-)	14	CUP1186	conserved hypothetical protein	8	13-14
	C(-)	6	CUP1186	conserved hypothetical protein	8
	C(-)	15	CUP1187	methionyl-tRNA formyltransferase, putative	8	14-15
	C(+)	18	CUP1188	hypothetical protein	6
	C(Int)	6	Intergenic	between ORFBB01318 and ORFBB01319	10
	C(-)	6	CUP1248	glucose-1-phosphate thymidylyltransferase	8
	C(-)	13	CUP1253	GDP-D-mannose dehydratase, authentic frameshift	12
	C(-)	12	CUP1254	conserved hypothetical protein	11
	C(-)	13	CUP1257	GDP-fucose synthetase	5	12-13
	C(-)	17	CUP1258	GDP-fucose synthetase	4
	C(-)	12	CUP1262	WbdK	8
	C(-)	14	CUP1263	Glycosyl transferase family 8 family	4
	C(-)	15	CUP1266	glycosyl transferase CpsJ	9
	C(-)	6	CUP1269	UDP-galactopyranose mutase	7
	C(+)	14	CUP1272	hypothetical protein	8	13-14
	C(-)	6	CUP1282	ABC transporter, ATP-binding protein (yheS)	6
	C(-)	12	CUP1297	conserved hypothetical protein	6
	C(Int)	8	Intergenic	between ORFBB01380 and ORFBB01381	12
	C(+)	6	CUP1321	conserved hypothetical protein	8
	C(+)	6	CUP1341	enoyl-(acyl-carrier-protein) reductase	8
	C(-)	16	CUP1432	conserved hypothetical protein	10	15-16
	C(-)	10	CUP1458	hypothetical protein	5
	C(-)	6	CUP1459	GTP-binding protein Obg	3
	C(+)	6	CUP1488	ulcer associated adenine specific DNA methyltransferase, putative	13
	C(-)	6	CUP1489	ulcer associated adenine specific DNA methyltransferase	5
	C(-)	6	CUP1500	conserved hypothetical protein	9
	C(-)	6	CUP1500	conserved hypothetical protein	1
	C(-)	6	CUP1552	hypothetical protein	9
	C(-)	6	CUP1552	hypothetical protein	14
	C(-)	6	CUP1565	protein-L-isoaspartate O-methyltransferase	15
	C(-)	8	CUP1615	TonB-dependent receptor	6
	C(-)	17	CUP1707	lipooligosaccharide 5G8 epitope biosynthesis-associated protein (lex2B)	5
	C(-)	6	CUP1724	peptidase, M24 family protein	10
	C(-)	6	CUP1725	di-/tripeptide transporter	8
	C(-)	9	CUP1731	Type I restriction modification DNA specificity domain protein	11
	C(-)	13	CUP1742	conserved hypothetical protein	10	12-13
	C(-)	6	CUP1751	conserved hypothetical protein	10
	C(-)	6	CUP1753	phosphoribosylglycinamide formyltransferase	12
	C(-)	6	CUP1754	YjeF-related protein N-terminus family	9
	C(-)	6	CUP1763	phosphoribosyl-ATP pyrophosphatase/phosphoribosyl-AMP cyclohydrolase	18
	C(-)	6	CUP1771	imidazoleglycerol-phosphate dehydratase/histidinol-phosphatase	13
	C(-)	6	CUP1777	ribosomal protein S11	16
	C(Int)	9	Intergenic	between ORFBB01885 and ORFBB01886	14
	C(-)	6	CUP1834	hypothetical protein	9
