# Supplementary material for: Major Structural Differences and Novel Potential Virulence Mechanisms from the Genomes of Multiple Campylobacter Species
Source: PLoS Biol. 2005 Jan 4;3(1):e15. doi: 10.1371/journal.pbio.0030015 (PMC539331; doi:10.1371/journal.pbio.0030015)
Supplement: Table S7 — (31 KB XLS). [file pbio.0030015.st007.xls]

## Sheet: ABo_anno.txt
Table S7. C. jejuni specific ORFs with annotations
C. jejuni RM1221:
CJE0036	cytochrome c family protein
CJE0134	McrBC restriction endonuclease system, McrB subunit, putative
CJE0135	hypothetical protein
CJE0163	hypothetical protein
CJE0194	conserved hypothetical protein
CJE0195	hypothetical protein
CJE0372	endoribonuclease L-PSP family protein
CJE0463	conserved hypothetical protein
CJE0464	oxidoreductase, putative
CJE0488	succinate dehydrogenase, flavoprotein subunit (sdhA) [1.3.99.1]
CJE0489	succinate dehydrogenase, iron-sulfur protein subunit (sdhB) [1.3.99.1]
CJE0490	succinate dehydrogenase, C subunit (sdhC) [1.3.99.1]
CJE0602	hypothetical protein
CJE0656	membrane protein, putative
CJE0657	membrane protein, putative
CJE0658	conserved hypothetical protein
CJE0659	membrane protein, putative
CJE0660	conserved hypothetical protein
CJE0661	membrane protein, putative
CJE0668	hypothetical protein
CJE0669	membrane protein, putative
CJE0695	hypothetical protein
CJE0761	hypothetical protein
CJE0789	conserved hypothetical protein
CJE0835	hypothetical protein
CJE0946	hypothetical protein
CJE0986	conserved hypothetical protein
CJE1030	methyl-accepting chemotaxis protein
CJE1053	conserved domain protein
CJE1067	hippurate hydrolase (hipO) [3.5.1.32]
CJE1203	hypothetical protein
CJE1212	conserved hypothetical protein
CJE1229	conserved hypothetical protein
CJE1303	conserved domain protein
CJE1304	conserved hypothetical protein
CJE1334	lipoprotein, NLPA family
CJE1377	transporter, putative
CJE1557	serine protease, subtilase family [3.4.21.-]
CJE1694	CRISPR-associated protein Cas2 (cas2)
CJE1695	CRISPR-associated protein Cas1 (cas1)
CJE1763	ribosomal protein L36 (rpmJ)
CJE1797	serine transporter (sdaC)
CJE1839	hypothetical protein
CJE1883	hypothetical protein
C. jejuni NCTC 11168:
sdhC_6967913	putative succinate dehydrogenase subunit C
sdhB_6967912	putative succinate dehydrogenase iron-sulfur protein
sdhA_6967911	succinate dehydrogenase flavoprotein subunit
sdaC_6969042	serine transporter
rpmJ_6969008	50S ribosomal protein L36
hipO_6968420	hippurate hydrolase
Cj0037c_6967542	putative cytochrome c
Cj0139_6967633	putative endonuclease
Cj0140_6967634	hypothetical protein Cj0140
Cj0168c_6967661	putative periplasmic protein
Cj0201c_6967694	putative integral membrane protein
Cj0202c_6967695	hypothetical protein Cj0202c
Cj0327_6967801	hypothetical protein Cj0327
Cj0414_6967888	putative oxidoreductase subunit
Cj0415_6967889	putative oxidoreductase subunit
Cj0494_6967965	hypothetical protein Cj0494
Cj0552_6968020	hydrophobic protein
Cj0553_6968021	putative integral membrane protein
Cj0554_6968022	hypothetical protein Cj0554
Cj0555_6968023	putative integral membrane protein
Cj0556_6968024	hypothetical protein Cj0556
Cj0557c_6968025	putative integral membrane protein
Cj0563_6968031	hypothetical protein Cj0563
Cj0564_6968032	putative integral membrane protein
Cj0592c_6968059	putative periplasmic protein
Cj0659c_6968121	putative periplasmic protein
Cj0690c_6968147	possible restriction /modification enzyme
Cj0735_6968192	putative periplasmic protein
Cj0859c_6968305	hypothetical protein Cj0859c
Cj0908_6968345	putative periplasmic protein
Cj0951c_6968388	putative MCP-domain signal transduction protein
Cj0972_6968407	hypothetical protein Cj0972
Cj1060c_6968496	small hydrophobic protein
Cj1069_6968503	hypothetical protein Cj1069
Cj1086c_6968520	hypothetical protein Cj1086c
Cj1169c_6968602	putative periplasmic protein
Cj1170c_6968603	outer membrane protein
Cj1200_6968633	putative periplasmic protein
Cj1241_6968674	putative transmembrane transport protein
Cj1365c_6968799	putative secreted serine protease
Cj1521c_6968945	hypothetical protein Cj1521c
Cj1522c_6968946	hypothetical protein Cj1522c
Cj1667c_6969083	repA protein homolog
Cj1714_6969129	small hydrophobic protein
Table S3. Column 1 indicates the gene symbol or locus name_Genbank protein accession number of the CDS, while column 2 shows the annotation.
