# Supplementary material for: Major Structural Differences and Novel Potential Virulence Mechanisms from the Genomes of Multiple Campylobacter Species
Source: PLoS Biol. 2005 Jan 4;3(1):e15. doi: 10.1371/journal.pbio.0030015 (PMC539331; doi:10.1371/journal.pbio.0030015)
Supplement: Table S10 — (155 KB XLS). [file pbio.0030015.st010.xls]

## Sheet: gcj_final
Table S10. Potential virulence factors in the different Campylobacter species.
Campylobacter jejuni NCTC11168							Campylobacter jejuni RM1221							Campylobacter coli RM2228							Campylobacter lari RM2100							Campylobacter upsaliensis RM3195
ORF	RGD motifs	Lipoprotein	OMP Signal	Transmembrane Regions	Signal Peptide	Name	ORF	RGD motifs	Lipoprotein	OMP Signal	Transmembrane Regions	Signal Peptide	Name	ORF	RGD motifs	Lipoprotein	OMP Signal	Transmembrane Regions	Signal Peptide	Name	ORF	RGD motifs	Lipoprotein	OMP Signal	Transmembrane Regions	Signal Peptide	Name	ORF	RGD motifs	Lipoprotein	OMP Signal	Transmembrane Regions	Signal Peptide	Name
Cj0004c	--	--	--	--	SP	probable periplasmic protein Cj0004c [imported]	CJE0004	--	--	--	--	SP	conserved hypothetical protein	CCO0020	--	--	OMP	1	SP	probable outer membrane protein Cj1721c [imported]	CLA0019	--	--	--	--	SP	cytochrome c551 peroxidase	CUP0008	--	--	--	--	SP	D-methionine-binding lipoprotein MetQ
Cj0006	--	--	--	11	SP	probable integral membrane protein Cj0006 [imported]	CJE0006	--	--	--	11	SP	Na+/H+ antiporter family protein	CCO0021	--	--	--	--	SP	probable periplasmic protein Cj1626c [imported]	CLA0027	--	--	OMP	--	SP	L-asparaginase II	CUP0009	--	--	--	--	SP	D-methionine-binding lipoprotein MetQ
Cj0011c	--	--	--	1	SP	comE operon protein 1	CJE0010	--	--	--	1	SP	competence protein ComEA	CCO0023	--	--	--	1	SP	probable periplasmic protein Cj1725 [imported]	CLA0029	--	--	--	10	SP	preprotein translocase, SecY subunit	CUP0010	--	--	--	--	SP	D-methionine-binding lipoprotein MetQ
Cj0020c	--	--	--	--	SP	cytochrome c551 peroxidase	CJE0020	--	--	--	--	SP	cytochrome c551 peroxidase	CCO0039	--	--	--	14	SP	sodium:solute symporter family protein	CLA0068	--	--	--	--	SP	adhesion protein, putative	CUP0034	--	LipoP	--	--	SP	ATP-dependent nuclease (addB), putative
Cj0037c	--	--	--	--	SP	probable cytochrome c Cj0037c [imported]	CJE0036	--	--	--	--	SP	cytochrome c family protein	CCO0041	--	--	--	10	SP	probable integral membrane protein Cj0006 [imported]	CLA0070	--	--	--	7	SP	ABC 3 transport family protein	CUP0038	--	--	--	13	SP	pho4 family protein VC2442 [imported]
Cj0057	--	--	OMP	--	SP	probable periplasmic protein Cj0057 [imported]	CJE0053	--	--	--	--	SP	hypothetical protein	CCO0056	--	--	--	11	SP	sodium/dicarboxylate symporter family protein	CLA0071	--	--	--	1	SP	DNA ligase	CUP0072	--	LipoP	--	--	SP	Fibronectin type III domain protein
Cj0077c	--	--	--	--	SP	CdtC protein	CJE0054	--	--	OMP	--	SP	hmcD domain protein	CCO0091	--	--	--	--	SP	conserved hypothetical protein	CLA0094	--	--	--	--	SP	YsaH	CUP0076	--	--	--	--	SP	probable periplasmic protein Cj1275c [imported]
Cj0078c	--	--	OMP	--	SP	CdtB protein	CJE0055	--	--	OMP	--	SP	peptidase family protein	CCO0093	--	--	--	--	SP	probable periplasmic protein Cj0057 [imported]	CLA0099	--	--	OMP	--	SP	probable outer membrane protein Cj1721c [imported]	CUP0082	--	--	--	--	SP	N-acetylmuramoyl-L-alanine amidase (amiA)
Cj0079c	--	LipoP	--	1	SP	CdtA	CJE0073	--	--	--	--	SP	cytolethal distending toxin, subunit C	CCO0095	--	--	--	--	SP	probable periplasmic protein Cj0057 [imported]	CLA0100	--	--	--	--	SP	monoheme cytochrome c, putative	CUP0106	--	LipoP	--	--	SP	outer membrane liproprotein MapA
Cj0081	--	--	--	9	SP	cytochrome d ubiquinol oxidase, subunit I	CJE0074	--	--	OMP	--	SP	cytolethal distending toxin, subunit B	CCO0097	--	--	--	--	SP	hypothetical protein	CLA0110	--	--	--	--	SP	conserved domain protein	CUP0110	--	--	--	--	SP	conserved hypothetical protein
Cj0090	--	LipoP	--	--	SP	probable lipoprotein Cj0090 [imported]	CJE0075	--	LipoP	--	1	SP	cytolethal distending toxin, subunit A	CCO0099	--	--	--	--	SP	probable periplasmic protein Cj0057 [imported]	CLA0113	--	--	--	1	SP	probable periplasmic protein Cj0199c [imported], putative	CUP0125	--	--	--	--	SP	probable periplasmic protein Cj0854c [imported]
Cj0091	--	LipoP	--	1	SP	probable lipoprotein Cj0091 [imported]	CJE0077	--	--	--	9	SP	cytochrome d ubiquinol oxidase, subunit I	CCO0103	--	--	--	--	SP	probable periplasmic protein Cj0057 [imported]	CLA0119	--	--	--	1	SP	major outer membrane protein	CUP0129	--	--	--	12	SP	membrane protein, putative
Cj0092	--	--	--	--	SP	probable periplasmic protein Cj0092 [imported]	CJE0083	--	--	--	11	SP	anaerobic C4-dicarboxylate membrane transporter DcuA	CCO0106	--	--	--	--	SP	hypothetical protein	CLA0122	--	LipoP	--	--	SP	multidrug efflux RND membrane fusion protein MexC, putative	CUP0132	--	--	--	12	SP	transporter, putative
Cj0103	--	--	--	2	SP	ATP synthase B/B' CF(0) superfamily	CJE0086	--	LipoP	--	1	SP	lipoprotein, putative	CCO0110	--	--	--	--	SP	probable periplasmic protein Cj0057 [imported]	CLA0133	--	--	--	--	SP	probable periplasmic protein Cj1626c [imported]	CUP0136	--	--	--	--	SP	iron ABC transporter, periplasmic substrate-binding protein, putative
Cj0110	--	--	--	--	SP	exbD/tolR family transport protein Cj0110 [imported]	CJE0087	--	--	--	--	SP	hypothetical protein	CCO0112	--	--	--	--	SP	hypothetical protein	CLA0147	--	--	--	--	SP	conserved hypothetical secreted protein	CUP0139	--	--	OMP	--	SP	iron-regulated outer membrane virulence protein, putative
Cj0112	--	--	--	--	SP	periplasmic protein Cj0112 [imported]	CJE0088	--	--	--	--	SP	hypothetical protein	CCO0113	--	--	OMP	--	SP	probable periplasmic protein Cj0057 [imported]	CLA0149	--	--	--	1	SP	transformation system protein	CUP0156	--	--	--	6	SP	membrane protein, putative
Cj0113	--	LipoP	--	--	SP	peptidoglycane associated lipoprotein precursor (omp18)	CJE0098	--	--	--	2	SP	ATP synthase F0, B' subunit	CCO0144	--	LipoP	--	1	SP	probable lipoprotein Cj0091 [imported]	CLA0150	--	--	OMP	--	SP	conserved hypothetical protein	CUP0180	--	--	--	--	SP	surface-exposed lipoprotein
Cj0114	--	--	--	--	SP	probable periplasmic protein Cj0114 [imported]	CJE0107	--	--	--	--	SP	tolB protein, putative	CCO0145	--	--	--	--	SP	probable periplasmic protein Cj0093 [imported], putative	CLA0151	--	--	--	1	SP	filamentous haemagglutinin domain protein	CUP0194	--	--	--	1	SP	cytochrome c nitrite reductase, small subunit NrfH, putative
Cj0129c	--	--	OMP	--	SP	outer membrane protein, OMP85 family	CJE0108	--	LipoP	--	--	SP	peptidoglycan-associated lipoprotein Omp18	CCO0153	--	--	--	4	SP	ABC transporter, ATP-binding protein, putative	CLA0153	--	--	--	5	SP	pyoverdine ABC export system, permease/ATP-binding protein, putative	CUP0196	--	--	--	3	SP	conserved hypothetical integral membrane protein, putative
Cj0141c	--	--	--	7	SP	ABC transporter integral membrane protein Cj0141c [imported]	CJE0109	--	--	--	--	SP	conserved hypothetical protein	CCO0155	--	--	--	1	SP	periplasmic protein p19 Cj1659 [imported]	CLA0155	--	--	--	--	SP	iron compound ABC transporter, periplasmic iron compound-binding protein	CUP0224	--	--	--	--	SP	conserved hypothetical secreted protein
Cj0145	--	--	--	--	SP	conserved hypothetical protein	CJE0124	--	--	OMP	--	SP	outer membrane protein, OMP85 family	CCO0156	--	--	--	7	SP	probable integral membrane protein Cj1658 [imported]	CLA0156	--	--	--	12	SP	iron(III) ABC transporter, permease protein VC0609 [imported], putative	CUP0228	--	--	--	13	SP	transporter, NadC family VCA0025 [imported]
Cj0151c	--	--	--	--	SP	probable periplasmic protein Cj0151c [imported]	CJE0136	--	--	--	7	SP	cation ABC transporter, permease protein	CCO0161	--	--	--	1	SP	lipoprotein, NLP/P60 family	CLA0168	--	--	--	--	SP	carbonic anhydrase VCA0274 [imported], putative	CUP0241	--	--	--	--	SP	conserved hypothetical secreted protein, putative
Cj0158c	--	LipoP	--	--	SP	Cytochrome c subfamily, putative	CJE0141	--	--	--	--	SP	conserved hypothetical protein	CCO0171	--	--	--	--	SP	probable periplasmic protein Cj1643 [imported]	CLA0170	--	--	--	5	SP	putative membrane protein CjaE	CUP0250	--	--	--	--	SP	conserved hypothetical secreted protein
Cj0167c	--	--	--	6	SP	probable integral membrane protein Cj0167c [imported]	CJE0147	--	--	--	--	SP	conserved hypothetical protein	CCO0181	--	--	--	--	SP	filamentous hemagglutinin, intein-containing, putative	CLA0178	--	--	--	5	SP	probable integral membrane protein Cj0238 [imported]	CUP0252	--	--	--	1	SP	transformation system protein
Cj0168c	--	--	--	1	SP	probable periplasmic protein Cj0168c [imported]-related protein	CJE0154	--	LipoP	--	--	SP	cytochrome c family protein	CCO0188	--	--	--	--	SP	hypothetical protein	CLA0179	--	--	--	--	SP	probable periplasmic protein Cj0200c [imported]	CUP0265	--	--	--	--	SP	probable periplasmic protein Cj0909 [imported]
Cj0176c	--	LipoP	--	--	SP	probable lipoprotein Cj0176c [imported]-related protein	CJE0162	--	--	--	6	SP	membrane protein, putative	CCO0192	--	--	--	--	SP	probable periplasmic protein Cj1632c [imported]-related protein	CLA0180	--	--	--	1	SP	probable periplasmic protein Cj0200c [imported]	CUP0295	--	--	--	4	SP	conserved hypothetical protein
Cj0177	--	LipoP	--	--	SP	probable lipoprotein Cj0177 [imported]	CJE0163	--	--	--	--	SP	hypothetical protein	CCO0198	--	--	--	--	SP	probable periplasmic protein Cj1626c [imported]	CLA0181	--	LipoP	--	--	SP	conserved domain protein	CUP0311	--	--	--	2	SP	probable integral membrane protein Cj1053c [imported]
Cj0178	--	--	OMP	--	SP	probable outer membrane siderophore receptor Cj0178 [imported]	CJE0169	--	--	--	2	SP	hypothetical protein	CCO0204	--	--	--	--	SP	hypothetical protein	CLA0226	--	--	--	--	SP	biotin sulfoxide reductase VC1950 [imported]	CUP0314	--	LipoP	--	--	SP	hioredoxin, putative
Cj0179	--	--	--	3	SP	biopolymer transport protein Cj0179 [imported]	CJE0170	--	LipoP	--	--	SP	TonB-dependent colicin lipoprotein, putative	CCO0209	--	--	--	1	SP	probable periplasmic protein Cj1621 [imported]	CLA0227	--	LipoP	--	--	SP	lipoprotein, putative	CUP0329	--	--	--	6	SP	phosphate ABC transporter, permease protein
Cj0200c	--	--	--	--	SP	probable periplasmic protein Cj0200c [imported]	CJE0171	--	--	OMP	--	SP	TonB-dependent colicin receptor protein, putative	CCO0218	--	--	--	--	SP	iron ABC transporter, periplasmic substrate-binding protein, putative	CLA0236	--	--	--	--	SP	peptide ABC transporter, peptide-binding protein, putative	CUP0330	--	--	--	--	SP	phosphate ABC transporter, periplasmic phosphate-binding protein
Cj0238	--	--	--	6	SP	probable integral membrane protein Cj0238 [imported]	CJE0172	--	--	--	3	SP	TonB system transport protein ExbB	CCO0221	--	--	OMP	--	SP	iron-regulated outer membrane virulence protein, putative	CLA0237	--	--	--	6	SP	peptide ABC transporter, permease protein, putative	CUP0346	--	--	--	3	SP	ATP synthase F0, C subunit, putative
Cj0263	--	--	--	8	SP	probable integral membrane protein Cj0263 [imported]	CJE0174	--	--	--	1	SP	TonB-dependent colicin receptor protein, putative	CCO0260	--	--	--	--	SP	peptide ABC transporter, peptide-binding protein, putative	CLA0239	--	--	--	6	SP	peptide ABC transporter, permease protein, putative	CUP0365	--	--	OMP	--	SP	peptidase, M23/M37 family
Cj0289c	--	--	--	--	SP	major antigenic peptide PEB3 Cj0289c [imported]	CJE0193	--	--	--	--	SP	conserved hypothetical protein	CCO0261	--	--	--	6	SP	peptide ABC transporter, permease protein, putative	CLA0253	--	--	--	16	SP	NADH-ubiquinone oxidoreductase, NQO12 subunit (NQO12)	CUP0372	1	--	--	--	SP	serine protease (htrA)
Cj0299	--	--	--	--	SP	beta-lactamase, putative	CJE0202	--	--	--	1	SP	hypothetical protein	CCO0262	--	--	--	6	SP	peptide ABC transporter, permease protein	CLA0254	--	--	--	14	SP	NADH-ubiquinone oxidoreductase, NQO13 subunit (NQO13)	CUP0386	--	--	--	1	SP	probable periplasmic protein Cj0633 [imported]
Cj0301c	--	--	--	5	SP	putative molybdenum transport system permease protein	CJE0238	--	--	--	1	SP	hypothetical protein	CCO0278	--	--	--	13	SP	NADH-ubiquinone oxidoreductase, NQO14 subunit (NQO14)	CLA0256	--	--	--	--	SP	paralysed flagella protein (pflA), putative	CUP0390	--	--	--	2	SP	probable lipoprotein Cj0818 [imported]-related protein
Cj0303c	--	LipoP	--	1	SP	molybdenum ABC transporter, periplasmic molybdate-binding protein	CJE0239	--	LipoP	--	--	SP	lipoprotein, putative	CCO0281	--	--	--	1	SP	hypothetical protein	CLA0260	--	--	--	1	SP	probable periplasmic protein Cj0162c [imported]	CUP0392	--	--	--	5	SP	flagellar biosynthetic protein FliP
Cj0313	--	--	--	6	SP	probable integral membrane protein Cj0313 [imported]	CJE0240	--	--	--	1	SP	hypothetical protein	CCO0283	--	--	--	--	SP	conserved hypothetical protein	CLA0264	--	LipoP	--	--	SP	lipoprotein, putative	CUP0403	--	--	--	13	SP	probable integral membrane protein Cj0832c [imported]
Cj0341c	--	--	OMP	4	SP	probable integral membrane protein Cj0341c [imported]	CJE0289	--	--	--	6	SP	mechanosensitive ion channel family protein	CCO0290	--	--	--	--	SP	probable periplasmic protein Cj0200c [imported]	CLA0271	--	--	--	--	SP	probable periplasmic protein Cj0151c [imported]	CUP0405	--	--	--	--	SP	conserved hypothetical protein
Cj0358	--	--	--	--	SP	cytochrome c551 peroxidase	CJE0313	--	--	--	8	SP	zinc transporter ZupT	CCO0291	--	LipoP	OMP	--	SP	Hypothetical cytosolic protein, putative	CLA0277	--	--	--	--	SP	putative periplasmic protein	CUP0413	--	--	--	--	SP	probable periplasmic protein Cj0964 [imported]
Cj0376	--	--	--	--	SP	putative periplasmic protein	CJE0337	--	--	--	--	SP	major antigenic peptide PEB3	CCO0313	--	--	--	5	SP	probable integral membrane protein Cj0238 [imported]	CLA0294	--	--	--	--	SP	asparaginase family protein	CUP0437	--	--	--	6	SP	Sec-independent protein translocase TatC
Cj0413	--	--	--	--	SP	probable periplasmic protein Cj0413 [imported]	CJE0344	--	--	--	--	SP	beta-lactamase	CCO0353	--	--	--	9	SP	membrane protein [imported], putative	CLA0304	--	--	--	--	SP	beta-lactamase, putative	CUP0443	--	--	--	4	SP	MW1799
Cj0430	--	--	--	9	SP	probable integral membrane protein Cj0430 [imported]	CJE0348	--	--	--	--	SP	molybdenum ABC transporter, periplasmic molybdenum-binding protein	CCO0356	--	--	--	--	SP	hypothetical protein	CLA0307	--	--	--	--	SP	accessory colonization factor AcfC VC0841 [imported]	CUP0448	--	LipoP	OMP	--	SP	flagellar L-ring protein FlgH
Cj0486	--	--	--	12	SP	L-fucose permease	CJE0358	--	--	--	6	SP	membrane protein, putative	CCO0369	--	--	--	--	SP	cytolethal distending toxin A	CLA0313	--	--	--	--	SP	cytolethal distending toxin C	CUP0461	--	--	--	--	SP	regulatory protein DniR
Cj0507	--	--	--	--	SP	Maf-like protein	CJE0386	--	--	OMP	4	SP	membrane protein, putative	CCO0388	--	--	--	--	SP	molybdenum ABC transporter, periplasmic molybdate-binding protein	CLA0324	--	--	--	6	SP	probable integral membrane protein Cj0313 [imported]	CUP0465	--	--	--	--	SP	OstA family protein
Cj0511	--	--	--	1	SP	probable secreted proteinase Cj0511 [imported]	CJE0401	--	--	--	2	SP	conserved domain protein	CCO0392	--	--	--	--	SP	conserved hypothetical secreted protein	CLA0341	--	--	--	5	SP	probable ATP /GTP binding protein Cj0017c [imported], putative	CUP0469	--	--	--	--	SP	periplasmic nitrate reductase, large subunit
Cj0540	--	--	--	--	SP	conserved hypothetical protein	CJE0407	--	--	--	--	SP	cytochrome c551 peroxidase	CCO0399	--	--	--	6	SP	probable integral membrane protein Cj0313 [imported]	CLA0356	--	--	--	2	SP	methyl-accepting chemotaxis protein (tlpA)	CUP0471	--	--	--	6	SP	iron-sulfur cluster-binding protein napH
Cj0561c	--	--	--	--	SP	possible periplasmic protein	CJE0424	--	LipoP	--	--	SP	lipoprotein, putative	CCO0413	--	--	--	--	SP	tricarboxylate transport protein TctC, putative	CLA0395	--	--	--	--	SP	probable periplasmic protein Cj1289 [imported]	CUP0472	--	LipoP	--	1	SP	NapB periplasmic nitrate reductase [imported]
Cj0591c	--	LipoP	--	--	SP	probable periplasmic protein Cj0592c [imported]	CJE0425	--	--	--	--	SP	hypothetical protein	CCO0446	--	--	--	--	SP	cytochrome c551 peroxidase	CLA0400	--	LipoP	--	1	SP	probable lipoprotein Cj1381 [imported]	CUP0476	--	--	--	4	SP	AzlC family protein
Cj0592c	--	--	--	--	SP	probable periplasmic protein Cj0592c [imported]	CJE0462	--	--	--	--	SP	conserved hypothetical protein	CCO0450	--	--	--	4	SP	lipoprotein signal peptidase	CLA0401	--	--	--	--	SP	probable periplasmic protein Cj1380 [imported]	CUP0492	--	--	--	--	SP	peptidase E
Cj0594c	--	--	--	--	SP	DNA/RNA non-specific endonuclease	CJE0469	--	--	--	--	SP	conserved hypothetical protein	CCO0456	--	LipoP	--	--	SP	HlyD family secretion protein, putative	CLA0407	--	--	--	1	SP	molybdenum ABC transporter, periplasmic molybdate-binding protein	CUP0493	--	--	--	--	SP	thiol:disulfide interchange protein, DsbA family, putative
Cj0596	--	--	--	1	SP	peptidyl-prolyl cis-trans isomerase	CJE0474	--	LipoP	--	--	SP	lipoprotein, putative	CCO0464	--	LipoP	--	--	SP	probable lipoprotein Cj0375 [imported]	CLA0408	--	--	--	--	SP	vacJ lipoprotein	CUP0517	--	--	--	--	SP	soluble lytic murein transglycosylase (slt), putative
Cj0603c	--	--	--	8	SP	thiol:disulfide interchange protein DsbD	CJE0480	--	--	--	9	SP	membrane protein, putative	CCO0495	--	LipoP	--	1	SP	probable lipoprotein Cj0406c [imported]	CLA0409	--	--	--	--	SP	probable periplasmic protein Cj1372 [imported]	CUP0518	--	LipoP	--	--	SP	probable lipoprotein Cj0842 [imported]
Cj0608	--	LipoP	--	--	SP	probable outer membrane protein Cj0608 [imported]	CJE0536	--	--	--	12	SP	L-fucose permease	CCO0502	--	--	--	--	SP	conserved hypothetical secreted protein, putative	CLA0410	--	--	--	12	SP	conserved hypothetical integral membrane protein, putative	CUP0527	--	--	--	2	SP	carbamoyl-phosphate synthase, large subunit
Cj0609c	--	--	--	--	SP	probable periplasmic protein Cj0609c [imported]	CJE0566	--	--	--	--	SP	DNA/RNA non-specific endonuclease	CCO0505	--	--	--	--	SP	conserved hypothetical secreted protein	CLA0413	--	--	--	8	SP	acid membrane antigen A Cj1363 [imported]	CUP0528	--	LipoP	--	--	SP	probable lipoprotein Cj0950c [imported]
Cj0613	--	--	--	--	SP	probable periplasmic phosphate binding protein Cj0613 [imported]	CJE0602	--	--	--	--	SP	hypothetical protein	CCO0509	--	LipoP	--	--	SP	lipoprotein, putative	CLA0424	--	--	--	3	SP	conserved hypothetical integral membrane protein, putative	CUP0541	--	--	--	--	SP	glycerophosphoryl diester phosphodiesterase VCA0136 [imported]
Cj0615	--	--	--	6	SP	probable phosphate transport system permease protein Cj0615 [imported]	CJE0614	--	--	--	--	SP	maf protein, putative	CCO0518	--	--	--	2	SP	methyl-accepting chemotaxis protein, putative	CLA0425	--	--	--	6	SP	CDP-diacylglycerol--serine O-phosphatidyltransferase	CUP0542	--	--	--	--	SP	glycerophosphoryl diester phosphodiesterase
Cj0633	--	--	--	1	SP	putative periplasmic protein	CJE0618	--	--	--	1	SP	carboxyl-terminal protease	CCO0525	--	--	--	10	SP	phospho-N-acetylmuramoyl-pentapeptide-transferase	CLA0430	--	--	--	3	SP	general glycosylation pathway protein	CUP0562	--	--	--	--	SP	asparaginase family protein
Cj0646	--	LipoP	--	1	SP	probable lipoprotein Cj0646 [imported]	CJE0644	--	--	--	--	SP	conserved domain protein	CCO0533	--	--	--	11	SP	membrane protein [imported], putative	CLA0435	--	--	--	13	SP	general glycosylation pathway protein	CUP0570	--	--	--	1	SP	probable transmembrane protein Cj0352 [imported]
Cj0649	1	--	--	--	SP	OstA-like protein superfamily	CJE0657	--	--	OMP	9	SP	membrane protein, putative	CCO0552	--	--	--	12	SP	permease, putative	CLA0438	--	--	--	6	SP	ABC transporter, ATP-binding/permease protein	CUP0587	--	--	--	--	SP	cytochrome c551 peroxidase
Cj0651	--	--	--	5	SP	probable integral membrane protein Cj0651 [imported]	CJE0666	--	--	--	--	SP	conserved hypothetical protein	CCO0584	--	--	--	12	SP	L-fucose permease	CLA0469	--	--	--	--	SP	probable periplasmic protein Cj1643 [imported]	CUP0596	--	--	--	--	SP	conserved hypothetical protein
Cj0687c	--	LipoP	--	--	SP	flagellar L-ring protein FlgH	CJE0694	--	LipoP	--	--	SP	lipoprotein, putative	CCO0592	--	--	--	--	SP	conserved hypothetical protein	CLA0479	--	--	--	--	SP	conserved hypothetical protein	CUP0618	--	--	--	--	SP	probable capsule polysaccharide export system periplasmic protein Cj1444c [imported]
Cj0723c	--	--	--	7	SP	zinc-metallo protease (YJR117W)	CJE0695	--	--	--	--	SP	hypothetical protein	CCO0595	--	LipoP	--	1	SP	ATP-dependent nuclease (addB), putative	CLA0484	--	--	--	--	SP	conserved hypothetical protein	CUP0625	--	--	--	1	SP	conserved hypothetical integral membrane protein
Cj0727	--	--	--	--	SP	ABC transporter, periplasmic substrate-binding protein	CJE0697	--	--	--	--	SP	DNA/RNA non-specific endonuclease	CCO0599	--	--	--	11	SP	ammonium transporter	CLA0485	--	--	--	1	SP	probable periplasmic protein Cj1621 [imported]	CUP0635	--	--	--	1	SP	cytochrome c family protein
Cj0735	--	--	OMP	1	SP	probable periplasmic protein Cj0735 [imported]	CJE0699	--	--	--	1	SP	major antigenic peptide PEB4	CCO0606	--	--	--	--	SP	Maf protein, putative	CLA0488	--	--	--	--	SP	probable periplasmic protein Cj0093 [imported], putative	CUP0670	--	--	--	6	SP	conserved hypothetical integral membrane protein
Cj0737	--	--	--	1	SP	probable periplasmic protein Cj0737 [imported]	CJE0706	--	--	--	8	SP	thiol:disulfide interchange protein DsbD	CCO0607	--	--	--	1	SP	penicillin-binding protein 1A (PBP-1A)	CLA0506	--	--	--	--	SP	probable periplasmic protein Cj1670c [imported]	CUP0684	--	--	--	1	SP	protease IV (PspA)
Cj0755	--	--	--	--	SP	ferric receptor CfrA	CJE0711	--	LipoP	--	--	SP	outer membrane efflux protein	CCO0610	--	--	--	--	SP	probable secreted proteinase Cj0511 [imported]	CLA0511	--	--	--	2	SP	flagellar biosynthetic protein FliQ	CUP0710	--	--	--	--	SP	probable outer membrane component of efflux system Cj1031 [imported]
Cj0769c	1	--	--	--	SP	probable periplasmic protein Cj0769c [imported]	CJE0712	--	--	--	--	SP	conserved domain protein	CCO0637	--	--	--	1	SP	conserved hypothetical protein	CLA0513	--	--	--	--	SP	probable periplasmic protein Cj1680c [imported], putative	CUP0711	--	--	--	--	SP	membrane fusion protein (mtrC)
Cj0770c	--	--	--	1	SP	probable periplasmic protein Cj0770c [imported]	CJE0716	--	--	--	--	SP	phosphate ABC transporter, periplasmic phosphate-binding protein, putative	CCO0655	--	--	--	12	SP	MATE efflux family protein, putative	CLA0528	--	--	--	1	SP	probable transmembrane protein Cj0352 [imported]	CUP0714	--	--	--	1	SP	competence protein ComEA
Cj0771c	--	--	--	--	SP	probable periplasmic protein Cj0771c [imported]	CJE0717	--	--	--	6	SP	phosphate ABC transporter, permease protein PstC, putative	CCO0656	--	--	--	--	SP	probable periplasmic protein Cj0561c [imported]	CLA0534	--	--	--	--	SP	cytochrome c551 peroxidase	CUP0727	--	--	--	5	SP	protein-export membrane protein SecD
Cj0772c	--	--	--	--	SP	probable periplasmic protein Cj0772c [imported]	CJE0718	--	--	--	6	SP	phosphate ABC transporter, permease protein PstA, putative	CCO0660	--	--	--	9	SP	RodA protein homolog Cj1282 [imported]	CLA0535	--	LipoP	--	--	SP	probable lipoprotein Cj0089 [imported]	CUP0747	--	LipoP	--	--	SP	outer membrane efflux family protein, putative
Cj0778	--	--	--	--	SP	major antigenic peptide PEB2 Cj0778 [imported]	CJE0736	--	--	--	1	SP	conserved domain protein	CCO0662	--	LipoP	--	--	SP	Fibronectin type III domain protein	CLA0537	--	--	--	--	SP	probable periplasmic protein Cj0092 [imported]	CUP0754	--	--	--	--	SP	probable periplasmic protein Cj0609c [imported]
Cj0780	--	--	--	--	SP	periplasmic nitrate reductase, large subunit	CJE0748	--	--	--	--	SP	membrane-bound lytic murein transglycosylase D, putative	CCO0666	--	--	--	--	SP	probable periplasmic protein Cj1275c [imported]	CLA0538	--	--	--	--	SP	probable periplasmic protein Cj0093 [imported]	CUP0761	--	--	--	3	SP	conserved hypothetical integral membrane protein
Cj0783	--	LipoP	--	1	SP	cytochrome c-type protein	CJE0749	--	LipoP	--	1	SP	rare lipoprotein A	CCO0673	--	--	--	--	SP	N-acetylmuramoyl-L-alanine amidase (amiA)	CLA0547	--	--	--	1	SP	conserved hypothetical protein	CUP0775	--	--	--	--	SP	probable periplasmic protein Cj0943 [imported]
Cj0784	--	--	--	--	SP	probable periplasmic protein Cj0784 [imported]	CJE0752	1	--	--	--	SP	OstA family protein	CCO0683	--	--	--	--	SP	major outer membrane protein	CLA0554	--	--	--	--	SP	ferric siderophore transport system, inner membrane protein ExbD	CUP0776	--	--	--	--	SP	probable periplasmic protein Cj0944c [imported]
Cj0795c	--	--	--	3	SP	UDP-MurNac-pentapeptide presynthetase (murF)	CJE0754	--	--	--	5	SP	membrane protein, putative	CCO0691	--	LipoP	--	--	SP	outer membrane efflux family protein, putative	CLA0556	--	--	--	--	SP	colicin tolerance-like protein (tolB)	CUP0778	--	LipoP	--	--	SP	probable lipoprotein Cj0946 [imported]
Cj0801	--	--	OMP	9	SP	integral membrane protein MviN	CJE0759	--	--	--	2	SP	hypothetical protein	CCO0692	--	--	--	--	SP	probable periplasmic protein Cj0609c [imported]	CLA0557	--	LipoP	--	--	SP	peptidoglycan associated lipoprotein precursor (omp18)	CUP0805	--	--	--	12	SP	sodium- and chloride-dependent transporter
Cj0817	--	--	--	--	SP	glutamine ABC transporter, periplasmic glutamine-binding protein	CJE0786	--	LipoP	--	--	SP	flagellar L-ring protein FlgH	CCO0696	--	--	--	--	SP	probable periplasmic phosphate binding protein Cj0613 [imported]	CLA0558	--	--	--	--	SP	probable periplasmic protein Cj0114 [imported]	CUP0827	--	--	--	--	SP	amino acid ABC transporter, amino acid-binding protein
Cj0820c	--	--	--	4	SP	flagellar biosynthetic protein FliP	CJE0823	--	--	--	7	SP	peptidase, M48 family	CCO0697	--	--	--	6	SP	probable phosphate transport system permease protein Cj0614 [imported]	CLA0567	--	--	--	2	SP	probable membrane protein Cj0124c [imported]	CUP0832	--	--	--	1	SP	tetraacyldisaccharide-1-P 4'-kinase
Cj0832c	--	--	--	13	SP	probable integral membrane protein Cj0832c [imported]	CJE0827	--	--	--	--	SP	ABC transporter, periplasmic substrate-binding protein	CCO0698	--	--	--	6	SP	probable phosphate transport system permease protein Cj0615 [imported]	CLA0571	--	--	OMP	--	SP	protective surface antigen D15	CUP0844	--	--	--	14	SP	cytochrome c biogenesis protein (ycf5)
Cj0834c	--	--	--	--	SP	ankyrin repeat-containing possible periplasmic protein	CJE0835	--	--	--	1	SP	hypothetical protein	CCO0725	--	--	--	--	SP	regulatory protein DniR	CLA0597	--	LipoP	--	--	SP	lipoprotein, putative	CUP0850	--	--	--	--	SP	branched chain amino acid ABC transporter, periplasmic amino acid-binding protein
Cj0843c	--	--	--	--	SP	putative secreted transglycosylase	CJE0837	--	--	--	1	SP	haemagglutination domain protein	CCO0726	--	LipoP	--	1	SP	lipoprotein, rare lipoprotein A family	CLA0611	--	--	--	6	SP	probable integral membrane protein Cj0421c [imported]	CUP0852	--	--	--	--	SP	probable periplasmic protein Cj1021c [imported]-related protein
Cj0846	--	--	--	4	SP	probable integral membrane protein Cj0846 [imported]	CJE0847	--	--	--	--	SP	ferric receptor CfrA	CCO0753	--	LipoP	--	--	SP	flagellar L-ring protein FlgH	CLA0634	--	--	--	11	SP	C4-dicarboxylate anaerobic carrier, putative	CUP0865	--	--	--	--	SP	conserved hypothetical protein
Cj0854c	--	--	--	--	SP	putative periplasmic protein	CJE0860	1	--	--	--	SP	flagellar basal-body P-ring formation protein FlgA, putative	CCO0781	--	--	--	--	SP	transthyretin family protein	CLA0689	--	LipoP	--	--	SP	probable lipoprotein Cj0406c [imported], putative	CUP0902	--	--	--	5	SP	CDP-diacylglycerol--glycerol-3-phosphate 3-phosphatidyltransferase
Cj0856	1	--	--	1	SP	Signal peptidase I	CJE0861	--	--	--	1	SP	lipoprotein, NLPA family	CCO0789	--	--	--	7	SP	zinc-metallo protease (YJR117W)	CLA0712	--	--	--	--	SP	multicopper oxidase family protein, putative	CUP0908	--	--	--	1	SP	probable periplasmic protein Cj1078 [imported]
Cj0860	--	--	--	10	SP	probable integral membrane protein Cj0860 [imported]	CJE0862	--	--	--	--	SP	lipoprotein, NLPA family	CCO0793	--	--	--	--	SP	ABC transporter, periplasmic binding protein	CLA0714	--	--	OMP	5	SP	formate dehydrogenase, C subunit, putative	CUP0910	--	--	--	--	SP	pyrroline-5-carboxylate reductase
Cj0864	--	--	--	--	SP	probable periplasmic protein Cj0864 [imported]	CJE0863	--	--	--	--	SP	lipoprotein, NLPA family	CCO0800	--	LipoP	--	--	SP	histidine-binding protein precursor	CLA0717	--	--	--	--	SP	formate dehydrogenase, alpha subunit	CUP0911	--	LipoP	OMP	--	SP	competence lipoprotein (comL)
Cj0872	--	--	--	--	SP	probable protein disulfide isomerase Cj0872 [imported]	CJE0869	--	--	--	--	SP	major antigenic peptide PEB2	CCO0810	--	--	--	--	SP	ferric receptor CfrA	CLA0730	--	--	--	--	SP	conserved hypothetical secreted protein, putative	CUP0985	--	--	--	--	SP	Maf protein, putative
Cj0876c	--	--	--	--	SP	probable periplasmic protein Cj0876c [imported]	CJE0871	--	--	--	--	SP	periplasmic nitrate reductase, large subunit	CCO0825	1	--	--	--	SP	probable periplasmic protein Cj0769c [imported]	CLA0735	--	--	--	1	SP	cytochrome c oxidase, cbb3-type, subunit II	CUP0986	--	--	--	1	SP	penicillin-binding protein 1A (PBP-1A)
Cj0879c	--	--	--	--	SP	probable periplasmic protein Cj0879c [imported]	CJE0874	--	LipoP	--	1	SP	periplasmic nitrate reductase, small subunit	CCO0826	--	--	--	1	SP	D-methionine-binding lipoprotein MetQ	CLA0737	--	--	--	2	SP	cytochrome c oxidase, cbb3-type, subunit III	CUP0990	--	--	--	--	SP	hypothetical protein
Cj0906c	1	--	--	--	SP	putative periplasmic protein	CJE0875	--	--	--	--	SP	napL protein	CCO0827	--	--	--	--	SP	D-methionine-binding lipoprotein MetQ	CLA0741	--	LipoP	--	1	SP	probable lipoprotein Cj1483c [imported]	CUP1000	--	--	--	2	SP	probable periplasmic protein Cj1637c [imported]
Cj0909	--	--	--	--	SP	probable periplasmic protein Cj0909 [imported]	CJE0886	--	--	--	3	SP	Mur ligase family protein	CCO0828	--	--	--	1	SP	D-methionine-binding lipoprotein MetQ	CLA0752	--	--	--	--	SP	general secretory pathway protein D	CUP1013	--	--	--	--	SP	probable periplasmic protein Cj0151c [imported]
Cj0921c	--	--	--	--	SP	amino acid ABC transporter, amino acid-binding protein	CJE0906	--	--	OMP	--	SP	amino acid-binding protein	CCO0834	--	--	--	--	SP	accessory colonization factor AcfC VC0841 [imported], putative	CLA0762	--	--	--	--	SP	flagellar P-ring protein FlgI	CUP1020	--	LipoP	--	--	SP	lipoprotein, putative
Cj0936	--	--	--	3	SP	ATP synthase F0, C subunit, putative	CJE0907	--	--	--	4	SP	flagellar biosynthetic protein FliP	CCO0842	--	--	--	--	SP	probable periplasmic protein Cj0784 [imported]	CLA0784	--	--	--	--	SP	probable periplasmic protein Cj1406c [imported]	CUP1026	--	--	--	8	SP	4-hydroxybenzoate polyprenyltransferase, putative
Cj0937	--	--	--	10	SP	probable integral membrane protein Cj0937 [imported]	CJE0912	--	--	OMP	7	SP	peptidase, A24 family	CCO0852	--	--	--	10	SP	probable integral membrane protein Cj0937 [imported]	CLA0793	--	--	--	--	SP	biotin sulfoxide reductase (bisC)	CUP1028	--	--	--	--	SP	paralysed flagella protein (pflA), putative
Cj0940c	--	--	--	6	SP	putative glutamine transport system permease	CJE0919	--	--	--	13	SP	Na+/H+ antiporter family protein	CCO0867	--	--	--	3	SP	small hydrophobic protein Cj0808c [imported]	CLA0794	--	--	--	--	SP	conserved hypothetical protein	CUP1032	--	--	--	3	SP	NADH-ubiquinone oxidoreductase, NQO11 subunit (NQO11) ({Paracoccus denitrificans}
Cj0943	--	--	--	--	SP	probable periplasmic protein Cj0943 [imported]	CJE0921	--	--	--	--	SP	ankyrin repeat protein	CCO0876	--	--	--	--	SP	glutamine ABC transporter, periplasmic glutamine-binding protein	CLA0796	--	--	--	1	SP	conserved hypothetical protein	CUP1035	--	--	--	9	SP	NADH2 dehydrogenase (ubiquinone) (EC 1.6.5.3) chain 1 Cj1572c [similarity]
Cj0944c	--	--	--	--	SP	probable periplasmic protein Cj0944c [imported]	CJE0930	--	--	--	--	SP	soluble lytic murein transglycosylase, putative	CCO0880	--	--	--	5	SP	flagellar biosynthesis protein Cj0820c [imported]	CLA0797	--	--	OMP	--	SP	major outer membrane protein	CUP1046	1	--	--	6	SP	peptide ABC transporter, permease protein, putative
Cj0964	--	--	--	--	SP	probable periplasmic protein Cj0964 [imported]	CJE0933	--	--	--	4	SP	Ser/Thr protein phosphatase family protein	CCO0890	--	--	--	4	SP	probable integral membrane protein Cj0830 [imported]	CLA0819	--	--	--	6	SP	bacteroid development protein BacA	CUP1047	--	--	--	--	SP	peptide ABC transporter, peptide-binding protein, putative
Cj0968	--	--	--	1	SP	probable periplasmic protein Cj0968 [imported]	CJE0937	--	--	--	12	SP	major facilitator family protein	CCO0892	--	--	--	13	SP	probable integral membrane protein Cj0832c [imported]	CLA0825	--	--	--	--	SP	cell wall-associated hydrolase, putative	CUP1077	--	--	OMP	--	SP	L-asparaginase II
Cj0979c	--	--	OMP	1	SP	probable micrococcal nuclease (EC 3.1.31.1) Cj0979c [imported]	CJE0941	--	--	--	--	SP	conserved hypothetical protein	CCO0903	--	--	--	--	SP	soluble lytic murein transglycosylase (slt), putative	CLA0828	--	--	--	--	SP	probable periplasmic protein Cj1666c [imported]	CUP1078	--	--	--	--	SP	major outer membrane protein
Cj0986c	--	--	--	2	SP	probable integral membrane protein Cj0986c [imported]-related protein	CJE0943	1	--	--	1	SP	signal peptidase I	CCO0914	--	--	--	--	SP	probable periplasmic protein Cj0854c [imported]	CLA0832	--	--	--	--	SP	TonB-dependent siderophore receptor, putative	CUP1082	--	--	--	1	SP	protease
Cj0998c	--	--	--	--	SP	probable periplasmic protein Cj0998c [imported]	CJE0951	--	--	--	--	SP	thiol:disulfide interchange protein DsbA	CCO0916	1	--	--	1	SP	Signal peptidase I	CLA0837	--	--	--	--	SP	cytochrome C4, putative	CUP1086	--	--	--	2	SP	probable periplasmic protein Cj0515 [imported]
Cj1004	--	--	--	--	SP	putative periplasmic protein	CJE0954	--	--	--	1	SP	thiol:disulfide interchange protein DsbA, putative	CCO0919	--	--	--	--	SP	periplasmic solute binding protein for ABC transport system Cj0143c [imported]	CLA0864	--	--	--	12	SP	Na+/H+ antiporter	CUP1087	--	--	--	1	SP	1-acyl-sn-glycerol-3-phosphate acyltransferase, putative
Cj1007c	--	--	--	3	SP	probable membrane protein Cj1007c [imported]	CJE0959	--	--	--	--	SP	hypothetical protein	CCO0921	--	--	--	6	SP	membrane protein, putative	CLA0883	--	--	--	--	SP	cell wall-associated hydrolase, putative	CUP1092	--	LipoP	--	--	SP	probable lipoprotein Cj0591c [imported]-related protein
Cj1012c	--	--	--	1	SP	putative membrane protein	CJE0985	1	--	--	--	SP	conserved hypothetical protein	CCO0931	--	--	--	--	SP	probable periplasmic protein Cj0964 [imported]	CLA0887	--	--	--	--	SP	probable periplasmic protein Cj0944c [imported]	CUP1094	--	--	--	--	SP	DNA/RNA non-specific endonuclease
Cj1013c	--	--	--	12	SP	probable membrane protein Cj1013c [imported]	CJE0987	--	--	--	--	SP	conserved hypothetical protein	CCO0944	--	LipoP	--	--	SP	secreted protein involved in flagellar motility	CLA0888	--	--	--	--	SP	probable periplasmic protein Cj0943 [imported]	CUP1096	--	--	--	--	SP	peptidyl-prolyl cis-trans isomerase, putative
Cj1018c	--	--	--	--	SP	branched chain amino acid ABC transporter, periplasmic amino acid-binding protein	CJE0999	--	--	--	--	SP	amino acid ABC transporter, periplasmic amino acid-binding protein PEB1	CCO0951	--	--	--	--	SP	probable periplasmic protein Cj0944c [imported]	CLA0924	--	--	--	1	SP	thiol:disulfide interchange protein, DsbA family, putative	CUP1103	--	--	--	8	SP	thiol:disulfide interchange protein DsbD
Cj1021c	--	--	--	--	SP	probable periplasmic protein Cj1021c [imported]-related protein	CJE1014	--	--	--	3	SP	ATP synthase F0, C subunit	CCO0952	--	--	--	--	SP	probable periplasmic protein Cj0943 [imported]	CLA0925	--	--	--	1	SP	arylsulfate sulfotransferase	CUP1106	--	--	--	1	SP	probable periplasmic protein Cj1289 [imported]
Cj1025c	--	--	--	--	SP	conserved hypothetical protein	CJE1015	--	--	--	10	SP	membrane protein, putative	CCO0954	--	--	--	4	SP	probable integral membrane protein Cj0941c [imported]	CLA0930	--	LipoP	--	1	SP	probable lipoprotein Cj0978c [imported]-related protein	CUP1110	--	--	--	11	SP	sodium/dicarboxylate symporter family protein
Cj1026c	--	LipoP	OMP	--	SP	probable lipoprotein Cj1026c [imported]	CJE1018	--	--	--	6	SP	amino acid ABC transporter, permease protein, His/Glu/Gln/Arg/opine family	CCO0957	--	--	--	6	SP	amino acid ABC transporter, permease protein	CLA0939	1	--	--	4	SP	Predicted DNA repair exonuclease	CUP1123	--	LipoP	--	10	SP	lipoprotein, putative
Cj1029c	--	LipoP	--	--	SP	pid:g804978	CJE1021	--	--	--	--	SP	conserved hypothetical protein	CCO0978	--	--	--	--	SP	probable periplasmic protein Cj0879c [imported]	CLA0947	--	--	--	--	SP	probable periplasmic protein Cj0854c [imported]	CUP1125	--	--	--	1	SP	adhesion protein, putative
Cj1031	--	--	--	--	SP	probable outer membrane component of efflux system Cj1031 [imported]	CJE1022	--	--	--	--	SP	conserved domain protein	CCO0980	--	--	--	--	SP	thiol:disulfide interchange protein, DsbA family, putative	CLA0949	1	--	--	1	SP	Signal peptidase I	CUP1133	--	LipoP	--	--	SP	glutamine ABC transporter, periplasmic glutamine-binding protein
Cj1032	--	--	--	--	SP	probable membrane fusion component of efflux system Cj1032 [imported]	CJE1044	--	--	--	--	SP	conserved hypothetical protein	CCO1008	--	--	--	--	SP	conserved hypothetical secreted protein	CLA0958	--	--	--	10	SP	probable cell division/peptidoglycan biosynthesis protein Cj1038 [imported]	CUP1148	--	--	--	--	SP	hypothetical protein
Cj1038	--	--	--	10	SP	probable cell division/peptidoglycan biosynthesis protein Cj1038 [imported]	CJE1056	--	--	--	--	SP	conserved hypothetical protein, degenerate	CCO1010	--	--	--	--	SP	probable periplasmic protein Cj0909 [imported]	CLA0959	--	LipoP	--	--	SP	MW1799	CUP1152	--	--	--	--	SP	iron(III) ABC transporter, periplasmic iron-binding protein, putative
Cj1041c	--	--	--	--	SP	conserved hypothetical protein	CJE1060	--	LipoP	--	--	SP	lipoprotein, putative	CCO1018	--	--	--	16	SP	carbon starvation protein A homolog Cj0917c [similarity]	CLA0970	--	--	--	--	SP	peptidase, M23/M37 family	CUP1156	--	--	--	--	SP	pseudoazurin
Cj1060c	--	--	--	1	SP	small hydrophobic protein Cj1060c [imported]-related protein	CJE1078	--	--	--	--	SP	conserved hypothetical protein	CCO1022	--	--	--	--	SP	amino acid ABC transporter, amino acid-binding protein	CLA0978	--	LipoP	--	--	SP	Fibronectin type III domain protein	CUP1163	--	--	--	--	SP	probable bax protein VC1430 [imported], putative
Cj1074c	--	LipoP	OMP	--	SP	probable lipoprotein Cj1074c [imported]	CJE1084	--	--	--	--	SP	conserved hypothetical protein	CCO1029	--	--	--	6	SP	conserved hypothetical integral membrane protein	CLA0982	--	--	--	--	SP	probable periplasmic protein Cj1275c [imported]	CUP1200	--	LipoP	--	--	SP	lipoprotein, putative
Cj1093c	--	--	--	4	SP	protein-export membrane protein SecD	CJE1087	--	--	--	3	SP	mechanosensitive ion channel family protein	CCO1038	--	--	--	3	SP	ATP synthase F0, C subunit, putative	CLA0988	--	--	--	--	SP	N-acetylmuramoyl-L-alanine amidase (amiA)	CUP1209	--	--	OMP	--	SP	protective surface antigen D15
Cj1106	--	--	--	--	SP	probable periplasmic thioredoxin Cj1106 [imported]	CJE1108	--	--	--	1	SP	hypothetical protein	CCO1044	--	LipoP	--	--	SP	probable lipoprotein Cj0978c [imported]-related protein	CLA0990	--	--	OMP	--	SP	probable periplasmic protein Cj1193c [imported]	CUP1231	--	LipoP	--	--	SP	probable lipoprotein Cj1649 [imported], putative
Cj1111c	--	--	--	6	SP	probable integral membrane protein Cj1111c [imported]	CJE1116	--	--	--	3	SP	hypothetical protein	CCO1049	--	LipoP	--	--	SP	surface-exposed lipoprotein	CLA1023	--	LipoP	--	1	SP	lipoprotein, rare lipoprotein A family	CUP1244	--	--	OMP	--	SP	peptidase, M23/M37 family
Cj1153	--	--	--	1	SP	probable periplasmic cytochrome C Cj1153 [imported]	CJE1146	--	--	--	--	SP	hypothetical protein	CCO1060	--	--	--	--	SP	probable periplasmic protein Cj0998c [imported]	CLA1026	--	--	--	--	SP	ostA family protein	CUP1288	--	--	--	--	SP	probable periplasmic protein Cj1380 [imported]
Cj1160c	--	--	--	1	SP	small hydrophobic protein Cj1160c [imported]-related protein	CJE1150	--	--	--	1	SP	hypothetical protein	CCO1066	--	--	--	--	SP	probable periplasmic protein Cj1004 [imported]	CLA1061	1	LipoP	--	--	SP	glutamine ABC transporter, periplasmic glutamine-binding protein (glnH)	CUP1289	--	LipoP	--	--	SP	probable lipoprotein Cj1381 [imported]
Cj1165c	--	LipoP	--	5	SP	probable integral membrane protein Cj1165c [imported]	CJE1156	--	--	--	1	SP	membrane protein, putative	CCO1069	--	--	--	3	SP	conserved hypothetical integral membrane protein	CLA1065	--	--	--	3	SP	conserved hypothetical integral membrane protein	CUP1302	--	--	--	--	SP	flagellar P-ring protein FlgI
Cj1169c	--	--	--	--	SP	probable periplasmic protein Cj1169c [imported]-related protein	CJE1157	--	--	--	12	SP	cytochrome c biogenesis protein, CcmF/CycK/CcsA family	CCO1077	--	--	OMP	--	SP	hypothetical protein	CLA1069	--	--	--	--	SP	rhodanese family protein	CUP1304	--	--	--	5	SP	formate dehydrogenase
Cj1170c	--	--	--	--	SP	outer membrane protein Cj1170c [imported]	CJE1162	--	--	--	--	SP	high affinity branched-chain amino acid ABC transporter, periplasmic amino acid-binding protein	CCO1079	--	--	--	1	SP	probable membrane protein Cj1012c [imported]	CLA1074	--	--	--	1	SP	probable periplasmic protein Cj0515 [imported]	CUP1306	--	--	--	--	SP	formate dehydrogenase, alpha subunit, selenocysteine-containing
Cj1173	--	--	--	4	SP	putative efflux protein	CJE1165	--	--	--	--	SP	porin domain protein	CCO1080	--	LipoP	--	12	SP	cytochrome c biogenesis protein (ycf5)	CLA1078	--	--	--	1	SP	protease	CUP1307	--	--	--	1	SP	probable periplasmic protein Cj1513c [imported]-related protein
Cj1200	--	--	--	--	SP	putative periplasmic protein	CJE1169	--	--	--	--	SP	hypothetical protein	CCO1085	--	--	--	--	SP	branched chain amino acid ABC transporter, periplasmic amino acid-binding protein	CLA1084	--	LipoP	--	--	SP	probable periplasmic protein Cj1626c [imported]	CUP1311	--	--	--	--	SP	multicopper oxidase family protein, putative
Cj1207c	--	LipoP	--	--	SP	probable lipoprotein thiredoxin Cj1207c [imported]	CJE1170	--	LipoP	OMP	--	SP	lipoprotein, putative	CCO1088	--	--	--	1	SP	probable periplasmic protein Cj1021c [imported]-related protein	CLA1094	--	--	--	--	SP	accessory colonization factor AcfC VC0841 [imported], putative	CUP1332	--	--	--	1	SP	probable membrane protein Cj1410c [imported]
Cj1214c	--	--	--	--	SP	conserved hypothetical protein	CJE1173	--	LipoP	--	--	SP	outer membrane liproprotein MapA	CCO1092	--	--	--	--	SP	conserved hypothetical protein	CLA1095	--	--	--	--	SP	conserved hypothetical secreted protein, putative	CUP1368	--	--	--	1	SP	DNA ligase, ATP-dependent
Cj1215	--	--	OMP	--	SP	probable periplasmic protein Cj1215 [imported]	CJE1176	--	--	--	--	SP	conserved hypothetical protein	CCO1095	--	--	--	--	SP	transformation system protein	CLA1099	--	--	--	--	SP	dynein heavy chain, putative	CUP1369	--	--	--	--	SP	probable periplasmic protein Cj1670c [imported]
Cj1228c	1	--	--	--	SP	serine protease (htrA)	CJE1182	--	--	--	10	SP	cell division protein, FtsW/RodA/SpoVE family	CCO1096	--	--	--	--	SP	outer membrane liproprotein MapA	CLA1100	--	--	--	--	SP	probable periplasmic protein Cj1004 [imported]	CUP1374	--	--	--	2	SP	flagellar biosynthetic protein FliQ
Cj1240c	--	--	--	--	SP	probable periplasmic protein Cj1240c [imported]	CJE1185	--	--	--	--	SP	conserved hypothetical protein	CCO1098	--	--	--	--	SP	probable outer membrane component of efflux system Cj1031 [imported]	CLA1112	--	--	--	--	SP	probable periplasmic protein Cj0769c [imported]	CUP1381	--	--	--	--	SP	probable periplasmic protein Cj1680c [imported]
Cj1241	--	--	--	12	SP	probable transmembrane transport protein Cj1241 [imported]	CJE1203	--	--	--	1	SP	hypothetical protein	CCO1099	--	--	--	--	SP	probable membrane fusion component of efflux system Cj1032 [imported]	CLA1147	--	--	--	13	SP	glutathione-regulated potassium-efflux system protein (kefB)	CUP1388	--	--	--	--	SP	probable periplasmic protein Cj0114 [imported]
Cj1252	--	--	--	--	SP	probable periplasmic protein Cj1252 [imported]	CJE1217	--	LipoP	OMP	--	SP	lipoprotein, putative	CCO1105	--	--	--	10	SP	cell cycle protein, FtsW/RodA/SpoVE family	CLA1171	--	--	--	6	SP	phosphate ABC transporter, permease protein CC0290 [imported]	CUP1389	--	LipoP	--	--	SP	omp18
Cj1259	--	--	--	--	SP	major outer membrane protein Cj1259 [imported]	CJE1219	--	--	--	--	SP	pyrroline-5-carboxylate reductase	CCO1108	--	--	--	--	SP	conserved hypothetical protein	CLA1172	--	--	--	--	SP	phosphate ABC transporter, phosphate-binding protein	CUP1390	--	--	--	--	SP	colicin tolerance-like protein (tolB)
Cj1275c	--	--	--	1	SP	probable periplasmic protein Cj1275c [imported]	CJE1236	--	--	--	4	SP	protein-export membrane protein SecD	CCO1123	--	--	--	--	SP	hypothetical protein	CLA1177	--	--	--	--	SP	cytochrome c, putative	CUP1402	--	--	--	2	SP	conserved hypothetical protein
Cj1279c	--	LipoP	--	--	SP	Fibronectin type III domain protein	CJE1249	--	--	--	--	SP	thioredoxin domain protein	CCO1131	--	--	--	1	SP	hypothetical protein	CLA1178	--	--	--	7	SP	membrane protein, putative	CUP1408	--	--	--	10	SP	preprotein translocase, SecY subunit
Cj1283	--	--	--	11	SP	putative K+ uptake protein	CJE1254	--	--	--	6	SP	integral membrane protein, MarC family	CCO1167	--	--	--	4	SP	protein-export membrane protein SecD	CLA1179	--	LipoP	--	--	SP	thiol:disulfide interchange protein (dsbC), putative	CUP1444	--	--	--	1	SP	hypothetical protein
Cj1343c	--	--	--	1	SP	probable periplasmic protein Cj1343c [imported]	CJE1289	--	--	--	1	SP	cytochrome c553	CCO1184	--	LipoP	--	--	SP	thioredoxin, putative	CLA1180	--	--	--	14	SP	cytochrome c biogenesis protein (ycf5)	CUP1456	--	--	--	1	SP	Tat (twin-arginine translocation) pathway signal sequence domain protein
Cj1345c	--	--	--	--	SP	probable periplasmic protein Cj1345c [imported]	CJE1299	--	LipoP	--	5	SP	membrane protein, putative	CCO1188	--	--	--	6	SP	probable integral membrane protein Cj1111c [imported]	CLA1228	--	--	--	1	SP	hypothetical protein	CUP1471	--	--	--	--	SP	probable periplasmic protein Cj0200c [imported]
Cj1351	--	--	--	--	SP	phospholipase A1 (EC 3.1.1.32) Cj1351 [imported]	CJE1303	--	--	--	--	SP	conserved domain protein	CCO1196	--	--	--	3	SP	general glycosylation pathway protein	CLA1280	--	--	OMP	--	SP	glutamine ABC transporter, periplasmic glutamine-binding protein	CUP1510	--	--	--	--	SP	LysE/YggA family protein VC0481 [imported]
Cj1353	--	--	--	9	SP	enterochelin uptake permease Cj1353 [imported]	CJE1304	--	--	--	--	SP	conserved hypothetical protein	CCO1205	--	--	--	6	SP	ABC transporter, ATP-binding/permease protein	CLA1282	--	--	--	8	SP	thiol:disulfide interchange protein DsbD	CUP1515	--	--	--	2	SP	methyl-accepting chemotaxis protein, putative
Cj1355	--	LipoP	--	--	SP	enterochelin uptake periplasmic binding protein Cj1355 [imported]	CJE1307	--	--	--	4	SP	multidrug resistance protein, SMR family	CCO1226	--	--	--	1	SP	probable periplasmic cytochrome C Cj1153 [imported]	CLA1291	--	--	--	--	SP	peptidyl-prolyl cis-trans isomerase	CUP1516	--	--	--	1	SP	conserved hypothetical protein
Cj1356c	--	--	--	3	SP	probable integral membrane protein Cj1356c [imported]	CJE1334	--	--	--	--	SP	lipoprotein, NLPA family	CCO1236	--	--	--	4	SP	probable integral membrane protein Cj1165c [imported]	CLA1294	--	--	--	--	SP	outer membrane efflux family protein, putative	CUP1528	--	--	--	2	SP	methyl-accepting chemotaxis protein (tlpA)
Cj1363	--	--	--	7	SP	acid membrane antigen A	CJE1341	--	LipoP	--	--	SP	lipoprotein, putative	CCO1242	--	--	--	4	SP	probable efflux protein Cj1173 [imported]	CLA1302	--	--	--	--	SP	ATP-dependent nuclease (addB), putative	CUP1554	--	LipoP	--	--	SP	lipoprotein, putative
Cj1371	--	--	--	--	SP	putative periplasmic protein (vacJ homolog)	CJE1348	--	--	--	--	SP	conserved domain protein	CCO1263	--	--	--	--	SP	probable periplasmic protein Cj1193c [imported]	CLA1311	--	--	--	--	SP	DNA/RNA non-specific endonuclease	CUP1558	--	--	--	--	SP	probable periplasmic protein Cj0093 [imported]
Cj1372	--	--	--	--	SP	probable periplasmic protein Cj1372 [imported]	CJE1350	--	--	OMP	--	SP	peptidase, M23/M37 family	CCO1271	--	--	--	--	SP	D-methionine-binding lipoprotein MetQ	CLA1316	--	--	--	--	SP	probable periplasmic protein Cj0879c [imported]	CUP1562	--	LipoP	--	--	SP	probable lipoprotein Cj0089 [imported]
Cj1373	--	--	--	13	SP	probable integral membrane protein Cj1373 [imported]	CJE1363	1	--	--	--	SP	protease DO	CCO1283	--	LipoP	--	--	SP	thiol:disulfide interchange protein DsbE, putative	CLA1325	--	--	--	1	SP	probable periplasmic protein Cj0633 [imported]	CUP1574	--	--	--	1	SP	probable periplasmic protein Cj1621 [imported]
Cj1376	--	--	--	--	SP	probable periplasmic protein Cj1376 [imported]	CJE1376	--	--	--	--	SP	hypothetical protein	CCO1291	--	--	OMP	--	SP	probable periplasmic protein Cj1215 [imported]	CLA1338	--	LipoP	--	--	SP	competence lipoprotein (comL), putative	CUP1588	--	--	--	1	SP	hypothetical protein
Cj1380	--	--	--	--	SP	probable periplasmic protein Cj1380 [imported]	CJE1377	--	--	--	12	SP	transporter, putative	CCO1310	--	--	OMP	1	SP	putative periplasmic protein	CLA1340	--	LipoP	--	2	SP	methyl-accepting chemotaxis transducer (tlpC)	CUP1594	--	--	--	6	SP	membrane protein, putative
Cj1381	--	LipoP	OMP	1	SP	probable lipoprotein Cj1381 [imported]	CJE1384	--	--	--	--	SP	hypothetical protein	CCO1316	1	--	--	--	SP	serine protease (htrA)	CLA1348	--	--	--	12	SP	probable integral membrane protein Cj0832c [imported]	CUP1601	--	--	--	7	SP	probable integral membrane protein Cj0238 [imported]
Cj1406c	--	--	--	--	SP	probable periplasmic protein Cj1406c [imported]	CJE1389	--	--	--	--	SP	organic solvent tolerance protein, putative	CCO1358	--	--	--	1	SP	peptidyl-prolyl cis-trans isomerase	CLA1350	--	--	--	--	SP	conserved hypothetical protein	CUP1612	--	--	--	1	SP	probable tonB transport protein Cj0181 [imported]
Cj1408	--	--	--	1	SP	probable flagellar protein Cj1408 [imported]	CJE1395	--	--	--	--	SP	major outer membrane protein	CCO1360	--	--	--	--	SP	DNA/RNA non-specific endonuclease	CLA1360	--	--	--	5	SP	flagellar biosynthetic protein FliP	CUP1614	--	--	--	3	SP	biopolymer transport protein Cj0179 [imported]
Cj1452	--	--	--	4	SP	putative integral membrane protein	CJE1405	--	--	--	--	SP	N-acetylmuramoyl-L-alanine amidase	CCO1362	--	LipoP	--	--	SP	probable lipoprotein Cj0591c [imported]-related protein	CLA1364	--	--	--	--	SP	probable outer membrane component of efflux system Cj1031 [imported]	CUP1615	--	--	OMP	--	SP	TonB-dependent receptor
Cj1474c	--	--	--	--	SP	probable type II protein secretion system D protein Cj1474c [imported]	CJE1411	--	--	--	1	SP	peptidase, M23/M37 family	CCO1388	--	--	--	10	SP	probable K+ uptake protein Cj1283 [imported]	CLA1365	--	--	--	--	SP	membrane fusion protein (mtrC)	CUP1616	--	--	OMP	1	SP	probable lipoprotein Cj0177 [imported]
Cj1478c	--	--	--	--	SP	outer membrane protein OmpA VC2213 [imported]	CJE1415	--	LipoP	--	--	SP	fibronectin type III domain protein	CCO1394	--	--	--	1	SP	probable periplasmic protein Cj1289 [imported]	CLA1395	--	--	--	1	SP	iron-sulfur cluster-binding protein NapG	CUP1617	--	--	--	--	SP	iron transport protein
Cj1484c	--	--	--	2	SP	probable membrane protein Cj1484c [imported]	CJE1441	--	--	--	--	SP	DNA/RNA non-specific endonuclease	CCO1449	--	--	--	1	SP	transformation system protein	CLA1396	--	--	--	--	SP	periplasmic nitrate reductase, large subunit	CUP1624	--	--	--	--	SP	conserved hypothetical secreted protein
Cj1496c	--	--	--	--	SP	probable periplasmic protein Cj1496c [imported]	CJE1442	--	--	--	2	SP	conserved domain protein	CCO1451	--	--	--	--	SP	probable periplasmic protein Cj1345c [imported]	CLA1402	--	--	--	1	SP	cytochrome c nitrite reductase, catalytic subunit NrfA	CUP1636	--	--	--	--	SP	probable periplasmic protein Cj1626c [imported]
Cj1509c	--	--	--	6	SP	formate dehydrogenase (EC 1.2.1.2) cytochrome B chain Cj1509c [imported]	CJE1475	--	--	--	9	SP	potassium uptake protein, TrkH family	CCO1461	--	LipoP	--	--	SP	enterochelin ABC transporter, periplasmic enterochelin-binding protein	CLA1413	--	--	--	1	SP	probable periplasmic protein Cj1219c [imported]	CUP1642	--	--	--	--	SP	outer membrane protein OprF
Cj1513c	--	--	--	--	SP	possible periplasmic protein-related protein	CJE1481	--	--	--	1	SP	conserved hypothetical protein	CCO1469	--	--	--	--	SP	hypothetical protein	CLA1421	--	LipoP	--	1	SP	probable lipoprotein Cj1090c [imported]	CUP1648	--	--	--	2	SP	probable membrane protein Cj1245c [imported]
Cj1516	--	--	--	--	SP	probable periplasmic oxidoreductase Cj1516 [imported]	CJE1532	--	--	--	1	SP	transformation system protein	CCO1473	--	--	--	7	SP	acid membrane antigen A Cj1363 [imported]	CLA1423	--	--	--	4	SP	conserved hypothetical integral membrane protein	CUP1654	--	--	--	--	SP	YceI-like family protein
Cj1528	--	--	--	5	SP	C4-dicarboxylate transporter, anaerobic, putative	CJE1534	--	--	--	--	SP	conserved hypothetical protein	CCO1480	--	--	--	--	SP	probable periplasmic protein (vacJ homolog) Cj1371 [imported]	CLA1425	--	--	--	5	SP	protein-export membrane protein SecD	CUP1658	1	--	--	--	SP	PROBABLE SIGNAL PEPTIDE PROTEIN
Cj1532	--	--	--	--	SP	possible periplasmic protein	CJE1540	--	--	--	--	SP	phospholipase A	CCO1481	--	--	--	--	SP	probable periplasmic protein Cj1372 [imported]	CLA1438	--	LipoP	--	--	SP	TrxC protein	CUP1669	--	--	--	12	SP	conserved hypothetical integral membrane protein, putative
Cj1540	1	--	--	--	SP	probable periplasmic protein Cj1540 [imported]	CJE1542	--	--	--	9	SP	enterochelin ABC transporter, permease protein	CCO1482	--	--	--	11	SP	conserved hypothetical integral membrane protein, putative	CLA1450	--	--	--	--	SP	maf protein, putative	CUP1670	--	--	--	--	SP	probable periplasmic protein Cj1372 [imported]
Cj1565c	--	--	--	--	SP	flagellar protein (pflA)	CJE1544	--	--	--	1	SP	enterochelin ABC transporter, periplasmic enterochelin-binding protein, authentic frameshift	CCO1485	--	--	--	11	SP	probable efflux protein Cj1375 [imported]	CLA1486	--	--	OMP	--	SP	major outer membrane protein Cj1259 [imported]	CUP1671	--	--	--	--	SP	PROBABLE LIPOPROTEIN
Cj1566c	--	--	--	12	SP	NADH dehydrogenase (ubiquinone) (EC 1.6.5.3) I chain N Cj1566c [imported]	CJE1545	--	--	--	3	SP	conserved hypothetical protein	CCO1487	--	--	--	--	SP	probable periplasmic protein Cj1380 [imported]	CLA1488	--	--	--	--	SP	branched chain amino acid ABC transporter, periplasmic amino acid-binding protein	CUP1687	--	--	--	1	SP	conserved hypothetical protein
Cj1568c	--	--	--	16	SP	NADH dehydrogenase (ubiquinone) (EC 1.6.5.3) I chain L Cj1568c [similarity]	CJE1552	--	--	--	--	SP	hypothetical protein	CCO1500	--	--	--	7	SP	C4-dicarboxylate anaerobic carrier, putative	CLA1489	--	--	--	--	SP	branched chain amino acid ABC transporter, periplasmic amino acid-binding protein, putative	CUP1713	1	--	--	1	SP	signal peptidase I
Cj1572c	--	--	--	8	SP	NADH dehydrogenase (ubiquinone) (EC 1.6.5.3) chain 1 Cj1572c [similarity]	CJE1555	--	--	--	7	SP	membrane protein, putative	CCO1501	--	--	--	4	SP	C4-dicarboxylate anaerobic carrier, putative	CLA1491	1	--	--	8	SP	branched chain amino acid ABC transporter, permease protein	CUP1782	--	--	--	6	SP	ribonuclease BN, putative
Cj1583c	--	--	--	6	SP	putative peptide ABC-transport system permease protein	CJE1563	--	--	--	--	SP	lipoprotein, VacJ family	CCO1540	--	--	OMP	13	SP	transporter, sodium/sulfate symporter family, putative	CLA1514	--	--	--	--	SP	conserved hypothetical secreted protein, putative	CUP1788	--	LipoP	--	--	SP	thiol:disulfide interchange protein DsbE, putative
Cj1584c	--	--	--	--	SP	putative peptide ABC-transport system periplasmic peptide-binding protein	CJE1564	--	--	--	--	SP	toluene tolerance protein, putative	CCO1551	--	--	--	--	SP	polysaccharide biosynthesis protein, putative	CLA1515	--	--	--	--	SP	probable periplasmic protein Cj0909 [imported]	CUP1796	--	--	--	6	SP	probable integral membrane protein Cj0378c [imported]
Cj1587c	--	--	--	3	SP	probable ABC transporter Cj1587c [imported]	CJE1565	--	--	--	13	SP	membrane protein, putative	CCO1569	--	--	--	--	SP	flagellar P-ring protein FlgI	CLA1516	--	--	--	1	SP	probable periplasmic protein Cj0910 [imported]	CUP1819	--	--	--	--	SP	transformation system protein
Cj1610	--	--	OMP	3	SP	probable phosphatidylglycerophosphatase (EC 3.1.3.27) Cj1610 [imported]	CJE1571	--	--	--	--	SP	conserved hypothetical protein	CCO1580	--	--	--	--	SP	general secretory pathway protein D	CLA1519	--	--	--	--	SP	conserved hypothetical protein	CUP1825	--	LipoP	--	--	SP	cytolethal distending toxin A
Cj1617	--	--	--	--	SP	iron ABC transporter, periplasmic substrate-binding protein, putative	CJE1572	--	LipoP	OMP	1	SP	lipoprotein, putative	CCO1584	--	--	--	--	SP	fibronectin-binding protein	CLA1520	--	LipoP	OMP	--	SP	probable lipoprotein Cj1026c [imported]	CUP1826	--	--	OMP	--	SP	cytolethal distending toxin B
Cj1619	--	--	--	10	SP	alpha-ketoglutarate permease (kgtP)	CJE1593	--	--	--	--	SP	conserved hypothetical protein	CCO1595	--	--	--	2	SP	cytochrome c oxidase, cbb3-type, subunit III	CLA1523	--	LipoP	--	--	SP	outer membrane liproprotein MapA	CUP1827	--	--	--	--	SP	cytolethal distending toxin C
Cj1621	--	--	--	1	SP	probable periplasmic protein Cj1621 [imported]	CJE1595	--	--	--	1	SP	flagellar protein FliL	CCO1597	--	--	--	1	SP	cytochrome c oxidase, cbb3-type, subunit II	CLA1524	--	--	--	14	SP	transporter, NadC family VCA0025 [imported]	CUP1834	--	--	--	--	SP	hypothetical protein
Cj1626c	--	--	--	--	SP	probable periplasmic protein Cj1626c [imported]	CJE1636	--	--	--	--	SP	flagellar P-ring protein FlgI	CCO1604	--	--	--	--	SP	probable periplasmic protein Cj1496c [imported]	CLA1548	--	--	--	4	SP	probable ABC transport system permease protein Cj1661 [imported]	CUP1836	--	--	--	1	SP	cytochrome c oxidase, cbb3-type, subunit II
Cj1632c	--	--	--	--	SP	probable periplasmic protein Cj1632c [imported]-related protein	CJE1647	--	--	--	--	SP	general secretory pathway protein D	CCO1617	--	--	--	5	SP	formate dehydrogenase (EC 1.2.1.2) cytochrome B chain Cj1509c [imported]	CLA1550	--	--	--	--	SP	membrane antigen, putative	CUP1841	--	--	--	2	SP	probable membrane protein Cj1484c [imported]
Cj1649	--	LipoP	--	--	SP	probable lipoprotein Cj1649 [imported]	CJE1651	--	--	--	--	SP	fibronectin-binding protein	CCO1619	--	--	--	--	SP	formate dehydrogenase, alpha subunit, selenocysteine-containing	CLA1565	--	--	--	1	SP	probable periplasmic protein Cj0683 [imported]	CUP1842	--	LipoP	--	1	SP	probable lipoprotein Cj1483c [imported]
Cj1653c	--	LipoP	--	1	SP	probable lipoprotein Cj1653c [imported]	CJE1657	--	--	--	2	SP	hypothetical protein	CCO1620	--	--	--	--	SP	probable periplasmic protein Cj1513c [imported]-related protein	CLA1583	--	--	--	3	SP	ATP synthase F0, C subunit, putative	CUPA0040	--	--	--	--	SP	hypothetical protein
Cj1658	--	--	--	7	SP	probable integral membrane protein Cj1658 [imported]	CJE1659	--	--	--	1	SP	hypothetical protein	CCO1623	--	--	--	--	SP	probable periplasmic oxidoreductase Cj1516 [imported]	CLA1600	--	--	--	6	SP	ribonuclease BN, putative	CUPA0043	--	--	OMP	--	SP	probable periplasmic protein Cj0057 [imported]
Cj1659	--	--	--	1	SP	periplasmic protein p19 Cj1659 [imported]	CJE1669	--	--	--	--	SP	conserved hypothetical protein	CCO1630	--	--	--	10	SP	C4-dicarboxylate anaerobic carrier, putative	CLA1603	--	--	--	--	SP	peptidase, M23/M37 family	CUPA0055	--	--	--	--	SP	thioredoxin, putative
Cj1664	--	--	--	--	SP	probable periplasmic thiredoxin Cj1664 [imported]	CJE1682	--	--	--	6	SP	formate dehydrogenase, cytochrome b subunit	CCO1647	1	--	--	--	SP	probable periplasmic protein Cj1540 [imported]	CLAA0011	--	--	--	3	SP	ATTACHMENT MEDIATING PROTEIN VIRB2	CUPA0056	--	--	--	--	SP	conserved hypothetical protein
Cj1665	--	LipoP	--	--	SP	probable lipoprotein thiredoxin Cj1665 [imported]	CJE1685	--	--	--	--	SP	tat domain protein	CCO1667	--	--	--	1	SP	conserved hypothetical protein	CLAA0021	--	--	--	--	SP	type IV secretion system protein VirB9, putative	CUPA0057	--	--	--	--	SP	trau protein precursor
Cj1666c	--	--	--	--	SP	probable periplasmic protein Cj1666c [imported]	CJE1689	--	--	--	--	SP	oxidoreductase, putative	CCO1671	--	--	--	--	SP	catalase-like protein	CLAA0028	--	--	--	--	SP	TrbM protein	CUPA0059	--	--	--	--	SP	plasmid transfer protein, TraW
Cj1668c	--	--	--	1	SP	probable periplasmic protein Cj1668c [imported]	CJE1699	--	--	--	3	SP	cryptic C4-dicarboxylate transporter DcuD, degenerate	CCO1675	--	--	--	3	SP	arsenite efflux transporter	CLAA0034	--	--	--	--	SP	invasin, putative	CUPA0078	--	--	--	--	SP	pilT protein, putative
Cj1669c	--	--	--	--	SP	probable DNA ligase (ATP) (EC 6.5.1.1) Cj1669c [imported]	CJE1703	--	--	--	--	SP	mannosyl-glycoprotein endo-beta-N-acetylglucosamidase domain protein	CCO1694	--	--	--	12	SP	major facilitator family transporter, putative								CUPA0085	--	--	--	--	SP	hypothetical protein
Cj1670c	--	--	--	--	SP	probable periplasmic protein Cj1670c [imported]	CJE1711	1	--	--	--	SP	tungstate ABC transporter, periplasmic tungstate-binding protein, putative	CCO1698	--	--	--	3	SP	biopolymer transport protein Cj0179 [imported]								CUPA0087	--	--	--	--	SP	thiol:disulfide interchange protein, putative
Cj1675	--	--	--	2	SP	flagellar biosynthetic protein FliQ	CJE1728	--	--	--	12	SP	transporter, putative	CCO1699	--	--	OMP	--	SP	TonB-dependent receptor								CUPA0089	--	--	--	--	SP	hypothetical protein
Cj1680c	--	--	--	--	SP	probable periplasmic protein Cj1680c [imported]	CJE1733	--	--	--	10	SP	arsenical-resistance protein, putative	CCO1700	--	LipoP	OMP	--	SP	lipoprotein, putative								CUPA0090	--	LipoP	--	--	SP	lipoprotein, putative
Cj1688c	--	--	--	10	SP	preprotein translocase, SecY subunit	CJE1736	--	--	--	--	SP	paralyzed flagella protein PflA	CCO1701	--	LipoP	--	--	SP	probable lipoprotein Cj0176c [imported]-related protein								CUPA0095	--	--	--	--	SP	hypothetical protein
Cj1721c	--	--	OMP	--	SP	probable outer membrane protein Cj1721c [imported]	CJE1737	--	--	--	14	SP	NADH-quinone oxidoreductase, N subunit	CCO1702	--	--	--	--	SP	iron transport protein								CUPA0097	--	--	--	--	SP	TraN protein, homolog
Cj1723c	--	--	--	--	SP	probable periplasmic protein Cj1723c [imported]-related protein	CJE1743	--	--	--	9	SP	NADH-quinone oxidoreductase, H subunit	CCO1707	--	--	--	2	SP	integral membrane protein, putative								CUPA0098	--	--	--	--	SP	hypothetical protein
Cj1725	--	--	--	1	SP	probable periplasmic protein Cj1725 [imported]	CJE1754	--	--	--	6	SP	peptide ABC transporter, permease protein	CCO1711	--	--	--	6	SP	membrane protein, putative								CUPA0099	--	--	--	5	SP	pilus biogenesis and aggregate stabilization protein, TraG
NT01CJ0051	--	--	--	2	SP	C4-dicarboxylate transporter	CJE1755	--	--	--	--	SP	peptide ABC transporter, periplasmic peptide-binding protein	CCO1719	--	--	--	--	SP	conserved hypothetical protein								CUPA0110	--	--	--	3	SP	TraC protein
NT01CJ0449	--	--	--	--	SP	iron-regulated outer membrane virulence protein	CJE1758	--	--	--	3	SP	cyclic peptide ABC transporter, ATP-binding protein/permease	CCO1726	--	--	--	--	SP	probable periplasmic protein Cj0151c [imported]								CUPA0115	--	LipoP	--	--	SP	lipoprotein, putative
NT01CJ0661	--	--	--	2	SP	hypothetical protein	CJE1782	--	--	OMP	3	SP	phosphatidylglycerophosphatase A	CCO1735	--	--	--	--	SP	adhesion protein, putative								CUPA0118	--	--	--	--	SP	type IV secretion system protein VirB9
NT01CJ0749	--	--	--	--	SP	hypothetical protein	CJE1786	--	--	OMP	--	SP	TonB-dependent heme receptor	CCO1748	--	--	--	1	SP	probable periplasmic protein Cj0131 [imported]								CUPA0123	--	--	--	2	SP	cag pathogenicity island protein (cag5)
NT01CJ0875	--	--	--	2	SP	arylsulfate sulfotransferase	CJE1789	--	--	--	--	SP	hemin ABC transporter, periplasmic hemin-binding protein, putative	CCO1750	--	--	OMP	--	SP	outer membrane protein Cj0129c [imported]								CUPA0125	--	--	--	--	SP	TraQ protein
NT01CJ1396	--	--	--	5	SP	C4-dicarboxylate transporter, anaerobic, putative	CJE1793	--	--	--	1	SP	conserved hypothetical protein	CCO1768	--	LipoP	--	--	SP	omp18								CUPA0144	--	--	--	4	SP	hypothetical protein
							CJE1798	--	--	--	--	SP	conserved hypothetical protein	CCO1770	--	--	--	1	SP	periplasmic protein Cj0111 [imported]
							CJE1804	--	--	--	--	SP	hypothetical protein	CCO1772	--	--	--	3	SP	exbB/tolQ family transport protein Cj0109 [imported]
							CJE1825	--	LipoP	--	1	SP	lipoprotein NlpC	CCO1778	--	--	--	2	SP	ATP synthase B/B' CF(0) superfamily
							CJE1830	--	--	--	7	SP	iron permease, FTR1 family	CCO1786	--	--	--	--	SP	hypothetical protein
							CJE1831	--	--	--	1	SP	conserved hypothetical protein	CCO1793	1	--	--	--	SP	DNA ligase
							CJE1836	--	--	--	--	SP	thiredoxin, homolog	CCO1799	--	--	--	2	SP	flagellar biosynthetic protein FliQ
							CJE1837	--	LipoP	--	--	SP	thioredoxin family protein	CCO1802	--	--	--	--	SP	probable periplasmic protein Cj1680c [imported]
							CJE1838	--	--	--	--	SP	conserved hypothetical protein	CCO1809	--	--	--	10	SP	preprotein translocase, SecY subunit
							CJE1841	--	--	--	--	SP	DNA ligase, ATP-dependent	CCOA0005	--	--	--	2	SP	hypothetical protein
							CJE1842	--	--	--	--	SP	conserved hypothetical protein	CCOA0012	--	--	--	--	SP	hypothetical protein
							CJE1847	--	--	--	2	SP	flagellar biosynthetic protein FliQ	CCOA0015	--	--	OMP	--	SP	periplasmic protein
							CJE1849	--	--	--	--	SP	hypothetical protein	CCOA0039	--	--	--	--	SP	hypothetical protein
							CJE1856	--	--	--	10	SP	preprotein translocase, SecY subunit	CCOA0090	--	--	--	1	SP	hypothetical protein
							CJE1891	--	--	OMP	--	SP	conserved hypothetical protein	CCOA0095	--	--	--	--	SP	hypothetical protein
							CJE1893	--	--	--	1	SP	conserved hypothetical protein	CCOA0098	--	--	--	1	SP	conserved hypothetical protein
														CCOA0136	--	LipoP	--	--	SP	lipoprotein, putative
														CCOA0180	--	--	--	3	SP	TraC protein
														CCOA0190	--	--	--	1	SP	type IV secretion system protein VirB9
														CCOA0195	--	--	--	--	SP	YggA-like protein
